# Supplementary material for: Analysis of nationwide availability of negotiated drugs in China’s National Reimbursement Drug List
Source: Front Public Health. 2026 Jan 8;13:1718627. doi: 10.3389/fpubh.2025.1718627 (PMC12824015; doi:10.3389/fpubh.2025.1718627)
Supplement: Supplementary file 1 [file Data_Sheet_1.xlsx]

## Sheet: Sheet1
Province	Policy Name	Date of Publication
Anhui	Notice on the Implementation of the 2022 National Basic Medical Insurance, Work Injury Insurance, and Maternity Insurance Drug List	2023-02-24
Anhui	Notice on the Digestive Work of Provincial-Level Supplementary Category B Drugs in the 2021 Provincial Basic Medical Insurance, Work Injury Insurance, and Maternity Insurance Drug List	2022-04-26
Anhui	Notice on the Implementation and Monitoring of the "Dual-Channel" Access for National Negotiated Drugs	2022-04-27
Anhui	Notice on the Implementation of the 2021 National Basic Medical Insurance, Work Injury Insurance, and Maternity Insurance Drug List	2022-04-28
Anhui	Notice on Standardizing the Publication of Information by Designated Medical Institutions and Pharmacies in the Provincial Medical Insurance System	2022-04-29
Anhui	Notice on the Digestive Work of Provincial-Level Supplementary Category B Drugs in the 2021 Provincial Basic Medical Insurance, Work Injury Insurance, and Maternity Insurance Drug List	2022-04-30
Anhui	Notice on Issuing the "Anhui Province National Negotiated Drug 'Dual-Channel' Management List (2021 Edition)"	2022-05-01
Anhui	Notice on Establishing and Improving the "Dual-Channel" Management Mechanism for National Medical Insurance Negotiated Drugs in the Province	2022-05-02
Anhui	Notice on Implementing Medical Insurance Payment for National Negotiated Drugs and Their Generic Equivalents During the Contract Period	2022-05-03
Anhui	Notice on the Implementation of the 2020 National Basic Medical Insurance, Work Injury Insurance, and Maternity Insurance Drug List	2022-05-04
Anhui	Notice on the Implementation of the Interim Measures for the Management of Medical Insurance Designated Medical Institutions and Retail Pharmacies	2022-05-05
Anhui	Notice on the Digestive Work of Provincial-Level Supplementary Category B Drugs in the 2020 Provincial Basic Medical Insurance, Work Injury Insurance, and Maternity Insurance Drug List	2022-05-06
Anhui	Notice on the Early Withdrawal of Certain Drugs from the "Anhui Province Basic Medical Insurance, Work Injury Insurance, and Maternity Insurance Drug List"	2022-05-07
Anhui	Notice on the Implementation of the 2019 National Basic Medical Insurance, Work Injury Insurance, and Maternity Insurance Drug List	2022-05-08
Anhui	Notice on Issuing the Anhui Provincial Basic Medical Insurance Drug List	2022-05-09
Anhui	Notice on the Implementation of the "17+13+X" Anti-Cancer Drug Benefits for the Public	2022-05-10
Anhui	Notice on the Implementation of Medical Insurance, Work Injury Insurance, and Maternity Insurance Fund Payments for Chinese Medicine Granules	2022-05-11
Anhui	Notice on Issuing the "Anhui Province Basic Medical Insurance, Work Injury Insurance, and Maternity Insurance Medical Institutions Formulations and Traditional Chinese Medicine Granules List (2022 Edition)"	2022-05-12
Anhui	Notice on Further Optimizing the "Dual-Channel" Filing Process for National Negotiated Drugs	2022-05-13
Anhui	Notice on Issuing the Implementation Plan for the Application of Electronic Medical Insurance Prescriptions	2022-05-14
Anhui	Notice on Integrating Designated Retail Pharmacies into the Outpatient Medical Insurance Management	2022-05-15
Anhui	Notice on Adding 156 Chinese Medicine Granules, Including Guang Huo Xiang Formula Granules, to the "Anhui Province Basic Medical Insurance, Work Injury Insurance, and Maternity Insurance Chinese Medicine Granules List"	2022-05-16
Anhui	Notice on Accelerating the Integration of Village Health Clinics into Medical Insurance Designa	2022-05-17
Anhui	Notice on Further Regulating the Management of Out-of-Prescription Drugs in Medical Insurance	2022-05-18
Anhui	Notice on Issuing the "Anhui Province Basic Medical Insurance, Work Injury Insurance, and Maternity Insurance Medical Institutions Formulations and Traditional Chinese Medicine Granules List (2024 Edition)"	2022-05-19
Anhui	Notice on the Implementation of the 2023 National Basic Medical Insurance, Work Injury Insurance, and Maternity Insurance Drug List	2022-05-20
Anhui	Notice on Issuing the "Anhui Province Basic Medical Insurance, Work Injury Insurance, and Maternity Insurance Medical Institutions Formulations and Traditional Chinese Medicine Granules List (2023 Edition)"	2022-05-21
Jiangsu	Notice on the Implementation of the National Basic Medical Insurance, Work Injury Insurance, and Maternity Insurance Drug List (2022 Edition)	2022-05-22
Jiangsu	Notice on Further Improving the Integration of Designated Retail Pharmacies into Outpatient Medical Insurance Management	2022-05-23
Jiangsu	Notice on the Publication of the Third Batch of Provincial Supplementary Drugs in the Basic Medical Insurance, Work Injury Insurance, and Maternity Insurance Drug List	2022-05-24
Jiangsu	Notice on Adjusting the "Dual-Channel" Management and Separate Payment of Certain National Negotiated Drugs	2022-05-25
Jiangsu	Notice on the Dynamic Adjustment of the "Dual-Channel" Management and Separate Payment List	2022-05-26
Jiangsu	Notice on Adjusting the National Medical Insurance Negotiated Drug "Dual-Channel" Management and Separate Payment Drug List	2022-05-27
Jiangsu	Notice on Supporting the Innovative Development of the Pharmaceutical Industry	2022-05-28
Jiangsu	Notice on Effectively Implementing the 2021 National Medical Insurance Negotiated Drug Rollout	2022-05-29
Jiangsu	Notice on the Implementation of the National Basic Medical Insurance, Work Injury Insurance, and Maternity Insurance Drug List (2021 Edition)	2022-05-30
Jiangsu	Notice on Strengthening the Management of Restricted Payment Drugs in the National Basic Medical Insurance, Work Injury Insurance, and Maternity Insurance Drug List	2022-05-31
Jiangsu	Notice on Expediting the Management of National Medical Insurance Negotiated Drugs' "Dual-Channel" Management and Separate Payment	2022-06-01
Jiangsu	Notice on Issuing the "Dual-Channel" Management and Separate Payment of National Negotiated Drugs Handling Regulations (Trial)	2022-06-02
Jiangsu	Notice on the Publication of the Digest List of the Second Batch of Provincial Supplementary Drugs in the Basic Medical Insurance, Work Injury Insurance, and Maternity Insurance Drug List	2022-06-03
Jiangsu	Notice on the Publication of the National Medical Insurance Negotiated Drugs "Dual-Channel" Management and Separate Payment Drug List	2022-06-04
Jiangsu	Implementation Opinions on Establishing and Improving the National Medical Insurance Negotiated Drugs "Dual-Channel" Management Mechanism	2022-06-05
Jiangsu	Notice on the Implementation of the National Basic Medical Insurance, Work Injury Insurance, and Maternity Insurance Drug List (2020 Edition)	2022-06-06
Jiangsu	Emergency Notice on Conducting a Special Review of Designated Medical Institutions	2022-06-07
Jiangsu	Supplementary Notice on the Publication of the Digest List of the First Batch of Provincial Supplementary Drugs in the Basic Medical Insurance, Work Injury Insurance, and Maternity Insurance Drug List	2022-06-08
Jiangsu	Notice on Forwarding the Notice from the National Healthcare Security Administration and the National Health Commission on the 2019 National Medical Insurance Negotiated Drugs Rollout	2022-06-09
Jiangsu	Notice on Further Strengthening the Agreement Management of Designated Medical and Pharmaceutical Institutions	2022-06-10
Jiangsu	Notice on the Implementation of the 2019 National Basic Medical Insurance, Work Injury Insurance, and Maternity Insurance Drug List	2022-06-11
Jiangsu	Notice on Issuing the Jiangsu Provincial Basic Medical Insurance, Work Injury Insurance, and Maternity Insurance Drug List (2018 Edition)	2022-06-12
Jiangsu	Interim Measures for the Management of Designated Retail Pharmacies under Medical Insurance	2022-06-13
Jiangsu	Interim Measures for the Management of Designated Medical Institutions under Medical Insurance	2022-06-14
Jiangsu	Notice on Regulating the Medical Insurance Payment Management for Traditional Chinese Medicine Pieces	2022-06-15
Jiangsu	Notice on Issuing the Jiangsu Provincial Basic Medical Insurance Chinese Medicine Granules List (2024 Edition)	2022-06-16
Jiangsu	Notice on the Implementation of the National Basic Medical Insurance, Work Injury Insurance, and Maternity Insurance Drug List (2024 Edition)	2022-06-17
Jiangsu	Notice on Further Regulating the Management of External Prescription Drugs under Medical Insurance	2022-06-18
Jiangsu	Notice on Further Integrating Village Health Clinics into Medical Insurance Designated Management	2022-06-19
Jiangsu	Notice on the Implementation of the National Basic Medical Insurance, Work Injury Insurance, and Maternity Insurance Drug List (2023 Edition)	2022-06-20
Jiangsu	Notice on Adding 260 Medical Institution Formulations to the Jiangsu Provincial Basic Medical Insurance Medical Institution Formulations List	2022-06-21
Jiangsu	Notice on Issuing the Implementation Rules for the Management of Designated Medical Institutions under Jiangsu Provincial Medical Insurance	2022-06-22
Jiangsu	Notice on Further Promoting the Development of Convenient Pharmacies under Medical Insurance	2022-06-23
Jiangsu	Notice on Further Optimizing the Management of National Negotiated Drugs under "Dual-Channel" System	2022-06-24
Jiangsu	Notice on Issuing the Comprehensive Performance Evaluation Method for the Use of Medical Insurance Funds by Designated Medical Institutions in Jiangsu Province (Trial)	2022-06-25
Jiangsu	Notice on Issuing the Jiangsu Provincial Basic Medical Insurance Medical Institution Formulations List	2022-06-26
Jiangsu	Notice on Clarifying the Issues Concerning the Listing and "Dual-Channel" Management of National Negotiated Bid Drugs	2022-06-27
Hebei	Notice on the Implementation of the National Basic Medical Insurance, Work Injury Insurance, and Maternity Insurance Drug List (2022 Edition)	2022-06-28
Hebei	Notice on Issuing the Jiangsu Provincial Basic Medical Insurance, Work Injury Insurance, and Maternity Insurance Drug List (2021 Edition)	2022-06-29
Hebei	Notice on Managing National Medical Insurance Negotiated Drugs under the "Dual-Channel" System	2022-06-30
Hebei	Notice on Integrating Eligible Designated Retail Pharmacies into the Outpatient Insurance Coverage	2022-07-01
Hebei	Interim Measures for the Agreement Management of Designated Medical Institutions under Provincial Medical Insurance (Trial)	2022-07-02
Hebei	Notice on Issuing the Jiangsu Provincial Basic Medical Insurance, Work Injury Insurance, and Maternity Insurance Drug List (2020 Edition)	2022-07-03
Hebei	Notice on Issuing the "Implementation Rules for Evaluating Designated Medical Institutions under Medical Insurance" and "Evaluation Rules for Retail Pharmacies under Medical Insurance" in Jiangsu Province	2022-07-04
Hebei	Notice on Issuing the "Service Agreements for Designated Medical Institutions under Medical Insurance" and "Service Agreements for Designated Retail Pharmacies under Medical Insurance" in Jiangsu Province	2022-07-05
Hebei	Notice on Clarifying the List of Drugs under "Dual-Channel" Management	2022-07-06
Hebei	Notice on Issuing the "Evaluation Methods for Designated Medical Institutions under Medical Insurance" in Jiangsu Province	2022-07-07
Hebei	Notice on the Implementation of the National Basic Medical Insurance, Work Injury Insurance, and Maternity Insurance Drug List (2024 Edition)	2022-07-08
Hebei	Public Notice on the Addition of Provincial Medical Insurance Designated Medical Institutions	2022-07-09
Hebei	Notice on Implementing the Regulations for Managing the Medical Insurance Payment of External Prescriptions	2022-07-10
Hebei	Notice on Accelerating the Integration of Village Health Clinics into Medical Insurance Designated Management	2022-07-11
Hebei	Notice on Continuing the Implementation of National Negotiated Drugs under Medical Insurance	2022-07-12
Hebei	Public Notice on the Addition of Provincial Medical Insurance Designated Medical Institutions	2022-07-13
Hebei	Notice on Terminating the Service Agreements with Some Provincial Retail Pharmacies under Medical Insurance	2022-07-14
Hebei	Notice on the Implementation of the National Basic Medical Insurance, Work Injury Insurance, and Maternity Insurance Drug List (2023 Edition)	2022-07-15
Hebei	Notice on Adding New Negotiated Drugs Suitable for Outpatient Use into Separate Payment Coverage	2022-07-16
Hebei	Notice on the Addition of New Provincial Retail Pharmacies under Medical Insurance Designated Management	2022-07-17
Hebei	Public Notice on the Evaluation Results of Newly Added Provincial Retail Pharmacies under Medical Insurance Designated Management (2023)	2022-07-18
Hebei	Public Notice from the Jiangsu Provincial Healthcare Security Bureau on the Addition of New Medical Insurance Designated Medical Institutions	2022-07-19
Hebei	Public Announcement from the Jiangsu Provincial Healthcare Security Bureau on the Addition of New Provincial Medical Institutions under Medical Insurance	2022-07-20
Hebei	Public Notice on the Evaluation Results of Newly Added Provincial Medical Institutions under Medical Insurance (2023)	2022-07-21
Hebei	Notice on Measures to Promote the Standardized Management and Service Level Enhancement of Designated Retail Pharmacies	2022-07-22
Hebei	Notice on the Third Batch of Provincial Retail Pharmacies Being Integrated into the Outpatient Insurance Coverage	2022-07-23
Henan	Notice on the Implementation of the National Basic Medical Insurance, Work Injury Insurance, and Maternity Insurance Drug List (2022 Edition)	2022-07-24
Henan	Notice on Strengthening the "Dual-Channel" Management and Improving the Mechanism for National Medical Insurance Negotiated Drugs in Designated Medical Institutions	2022-07-25
Henan	Notice on Ensuring the Clinical Use of National Negotiated Drugs	2022-07-26
Henan	Notice on the Implementation of the National Basic Medical Insurance, Work Injury Insurance, and Maternity Insurance Drug List (2020 Edition)	2022-07-27
Henan	Notice on the Implementation of the National Basic Medical Insurance, Work Injury Insurance, and Maternity Insurance Drug List (2024 Edition)	2022-07-28
Henan	Notice on Issuing the Jiangsu Provincial Basic Medical Insurance, Work Injury Insurance, and Maternity Insurance Medical Institutions Formulations and Traditional Chinese Medicine Pieces List (2023 Edition)	2022-07-29
Henan	Notice on the Implementation of the National Basic Medical Insurance, Work Injury Insurance, and Maternity Insurance Drug List (2023 Edition)	2022-07-30
Henan	Notice on Further Integrating Designated Retail Pharmacies into the Outpatient Insurance Management	2022-07-31
Henan	Notice on the Dynamic Adjustment of Specific Outpatient Drugs and "Dual-Channel" Managed Drugs in Our Province	2022-08-01
Hunan	Notice on the Implementation of 17 National Medical Insurance Negotiated Anti-Cancer Drugs	2022-08-02
Hunan	Notice on the Implementation of the First Batch of National Medical Insurance "Dual-Channel" Drugs in Hunan Province	2022-08-03
Hunan	Notice on Effectively Implementing the 2021 National Medical Insurance Negotiated Drugs Rollout	2022-08-04
Hunan	Notice on the Adjustment of Drugs under the National Medical Insurance Negotiated Drugs List during the Digest Period in Hunan Province (2021)	2022-08-05
Hunan	Notice on Issuing the "2022 National Medical Insurance 'Dual-Channel' Separate Payment Drug List" in Hunan Province	2022-08-06
Hunan	Notice on Issuing the "2023 National Medical Insurance 'Dual-Channel' Separate Payment Drug List" in Hunan Province	2022-08-07
Hunan	Notice on Issuing the National Basic Medical Insurance, Work Injury Insurance, and Maternity Insurance Drug List	2022-08-08
Hunan	Notice on Effectively Implementing the National Basic Medical Insurance, Work Injury Insurance, and Maternity Insurance Drug List	2022-08-09
Hunan	Notice on the Implementation of the National Basic Medical Insurance, Work Injury Insurance, and Maternity Insurance Drug List (2020 Edition)	2022-08-10
Hunan	Notice on Issuing the "Hunan Province Medical Insurance Negotiated Drug 'Dual-Channel' Management Measures"	2022-08-11
Hunan	Notice on Issuing the "Hunan Province Medical Institution Medical Insurance Designated Management Implementation Rules (Trial)"	2022-08-12
Hunan	Notice on Issuing the "Hunan Province Retail Pharmacy Medical Insurance Designated Management Implementation Rules (Trial)"	2022-08-13
Hunan	Notice on the 2025 Edition of the "Dual-Channel" Drug Listing Work	2022-08-14
Hunan	Notice on the Implementation of the National Basic Medical Insurance, Work Injury Insurance, and Maternity Insurance Drug List (2021 Edition)	2022-08-15
Hunan	Notice on the Implementation of the National Basic Medical Insurance, Work Injury Insurance, and Maternity Insurance Drug List (2022 Edition)	2022-08-16
Hunan	Notice on Further Strengthening the Management of Designated Retail Pharmacies under Basic Medical Insurance	2022-08-17
Hunan	Notice on Effectively Implementing the National Basic Medical Insurance, Work Injury Insurance, and Maternity Insurance Drug List (2024 Edition)	2022-08-18
Hunan	Notice on Effectively Implementing the National Basic Medical Insurance, Work Injury Insurance, and Maternity Insurance Drug List (2023 Edition)	2022-08-19
Hunan	Notice on the Integration of Designated Retail Pharmacies into the Outpatient Insurance Management	2022-08-20
Hunan	Notice on the National Medical Insurance Negotiated Drugs' Separate Payment Application Work for 2023 in Hunan Province	2022-08-21
Hunan	Notice on the 2025 Edition of the "Dual-Channel" Drug Listing Work	2022-08-22
Hunan	Notice on the Renewal of the "Dual-Channel" Single Payment Management Drug Application Work for 2024 in Hunan Province	2022-08-23
Hunan	Notice on Further Regulating the Management of External Prescription Drugs and Accelerating the Promotion of Electronic Prescriptions	2022-08-24
Hunan	Notice on the National Medical Insurance Negotiated Drugs' Single Payment Management Application for New Drugs in 2023 in Hunan Province	2022-08-25
Hunan	Notice on the Renewal of the "Dual-Channel" Single Payment Management Drug Application Work for 2024 in Hunan Province	2022-08-26
Hunan	Notice on the Traditional Chinese Medicine Prescription Drugs for the 2023 National Medical Insurance List in Hunan Province	2022-08-27
Guangxi	Notice on the Implementation of the National Basic Medical Insurance, Work Injury Insurance, and Maternity Insurance Drug List	2022-08-28
Guangxi	Notice on Including Certain Negotiated Drugs in the Outpatient Special Chronic Disease Drug List	2022-08-29
Guangxi	Notice on Issuing the Guangxi Provincial Basic Medical Insurance, Work Injury Insurance, and Maternity Insurance Drug List (2021 Edition)	2022-08-30
Guangxi	Interim Measures for the Management of Designated Medical Institutions under Medical Insurance	2022-08-31
Guangxi	Notice on Issuing the Interim Measures for the Management of Designated Retail Pharmacies under Medical Insurance in Guangxi Province	2022-09-01
Guangxi	Notice on Issuing the Interim Measures for the Management of Designated Medical Institutions under Medical Insurance in Guangxi Province	2022-09-02
Guangxi	Interim Measures for the Management of Designated Retail Pharmacies under Medical Insurance	2022-09-03
Guangxi	Notice on Adjusting and Standardizing the National Basic Medical Insurance, Work Injury Insurance, and Maternity Insurance Drug List	2022-09-04
Guangxi	Notice on Further Strengthening the Management of Designated Medical Institutions under Medical Insurance	2022-09-05
Guangxi	Notice on Implementing the Collection and Application of Drug Traceability Codes in the Medical Insurance and Work Injury Insurance Sectors	2022-09-06
Guangxi	Notice on the Implementation of the National Basic Medical Insurance, Work Injury Insurance, and Maternity Insurance Drug List	2022-09-07
Guangxi	Notice on Standardizing the "Dual-Channel" Management and External Prescription Management for Medical Insurance Drugs	2022-09-08
Guangxi	Notice on Issuing the National Basic Medical Insurance, Work Injury Insurance, and Maternity Insurance Drug List (2024 Edition)	2022-09-09
Guangxi	Notice on Further Implementing the Integration of Village Health Clinics into Medical Insurance Designated Management	2022-09-10
Guangxi	Notice on Standardizing the Management of External Prescription Drugs under Medical Insurance	2022-09-11
Guangxi	Guidance on Establishing the Qualification Management System for Medical Insurance Payment for Staff in Designated Medical Institutions	2022-09-12
Guangxi	Notice on Including Certain Medical Institution Formulations in the Basic Medical Insurance, Work Injury Insurance, and Maternity Insurance Payment Scope	2022-09-13
Guangxi	Notice on the Implementation of the National Basic Medical Insurance, Work Injury Insurance, and Maternity Insurance Drug List	2022-09-14
Guangxi	Notice on Issuing the National Basic Medical Insurance, Work Injury Insurance, and Maternity Insurance Drug List (2023 Edition)	2022-09-15
Guangxi	Notice on Integrating Designated Retail Pharmacies into Outpatient Insurance Management	2022-09-16
Qinghai	Notice on Issuing the Qinghai Provincial Basic Medical Insurance, Work Injury Insurance, and Maternity Insurance Drug List (2023 Edition)	2022-09-17
Qinghai	Notice on Issuing the Qinghai Provincial Supplementary Drug Digest List	2022-09-18
Qinghai	Notice on Further Improving the Management of Special Drugs under Medical Insurance	2022-09-19
Qinghai	Notice on Issuing the Qinghai Provincial Basic Medical Insurance, Work Injury Insurance, and Maternity Insurance Drug List (2025 Edition)	2022-09-20
Qinghai	Notice on Implementing the Electronic Prescription Flow for Designated Medical Institutions under Medical Insurance	2022-09-21
Qinghai	Notice on Including Certain Medical Institution Formulations in the Basic Medical Insurance Payment Scope	2022-09-22
Qinghai	Notice on Issuing the Qinghai Provincial Basic Medical Insurance, Work Injury Insurance, and Maternity Insurance Drug List (2024 Edition)	2022-09-23
Qinghai	Notice on Including Traditional Chinese Medicine Granules in the Basic Medical Insurance, Work Injury Insurance, and Maternity Insurance Payment Scope	2022-09-24
Qinghai	Notice on Issuing the Qinghai Provincial Tibetan (Mongolian) Medicine Medical Institution Formulations List under Medical Insurance	2022-09-25
Qinghai	Notice on Forwarding the Notice from the National Healthcare Security Administration and the National Health Commission on Adaptation to the Normalization of National Medical Insurance Negotiated Drugs	2022-09-26
Qinghai	Notice on Issuing the Qinghai Provincial Basic Medical Insurance, Work Injury Insurance, and Maternity Insurance Drug List (2021 Edition)	2022-09-27
Xizang	Notice on the Implementation of the National Basic Medical Insurance, Work Injury Insurance, and Maternity Insurance Drug List (2022 Edition)	2022-09-28
Xizang	Notice on Forwarding the National Basic Medical Insurance, Work Injury Insurance, and Maternity Insurance Drug List (2021 Edition)	2022-09-29
Xizang	Notice on Establishing the "Dual-Channel" Management System for National Medical Insurance Negotiated Drugs	2022-09-30
Xizang	Guidance on Establishing and Improving the National Medical Insurance Negotiated Drugs "Dual-Channel" Management Mechanism	2022-10-01
Xizang	Notice on Issuing the Interim Measures for the Prepayment Management of Medical Insurance Funds for Designated Medical Institutions in Tibet Autonomous Region	2022-10-02
Xizang	Notice on Further Integrating Village Health Clinics into Medical Insurance Designated Management	2022-10-03
Xizang	Notice on Adapting to the Normalization of National Medical Insurance Negotiated Drug Implementation	2022-10-04
Xizang	Notice on Further Integrating Designated Retail Pharmacies into Outpatient Insurance Management	2022-10-05
Xizang	Guidance on Establishing and Improving the National Medical Insurance Negotiated Drugs "Dual-Channel" Management Mechanism	2022-10-06
Xizang	Interim Measures for the Management of Designated Retail Pharmacies under Medical Insurance	2022-10-07
Xizang	Interim Measures for the Management of Designated Medical Institutions under Medical Insurance	2022-10-08
Xizang	Notice on the Implementation of the National Medical Insurance, Work Injury Insurance, and Maternity Insurance Drug List (2023 Edition)	2022-10-09
Xizang	Notice on Issuing the Qinghai Provincial Basic Medical Insurance Medical Institution Formulations List (2023) and the Qinghai Provincial Basic Medical Insurance Traditional Chinese Medicine (Tibetan Medicine) Pieces List (2023)	2022-10-10
Xizang	Notice on Forwarding the National Healthcare Security Administration and National Health Commission Notice on the 2019 National Medical Insurance Negotiated Drugs Implementation	2022-10-11
Jilin	Notice on Issuing the Negative List for Medical Insurance Fund Use by Designated Retail Pharmacies in Jilin Province	2022-10-12
Jilin	Notice on Revising the Negative List for Medical Insurance Fund Use by Designated Medical Institutions in Jilin Province	2022-10-13
Jilin	Notice on Issuing the Jilin Provincial Basic Medical Insurance, Work Injury Insurance, and Maternity Insurance Medical Institution Formulations List	2022-10-14
Jilin	Notice on Issuing the Jilin Provincial Provincial-Level Designated Medical Institution Management Measures (Trial)	2022-10-15
Jilin	Notice on Adjusting Policies for Special Drugs Management under Basic Medical Insurance in Our Province	2022-10-16
Jilin	Notice on Including 17 Anti-Cancer Drugs in the National Basic Medical Insurance, Work Injury Insurance, and Maternity Insurance Drug List Category B	2022-10-17
Jilin	Notice on Further Strengthening the Management of Designated Medical Institutions under Medical Insurance	2022-10-18
Jilin	Notice on Issuing the National Basic Medical Insurance, Work Injury Insurance, and Maternity Insurance Drug List (2024 Edition)	2022-10-19
Jilin	Notice on Standardizing the Management of External Prescription Drugs under Medical Insurance	2022-10-20
Jilin	Notice on Accelerating the Integration of Village Health Clinics into Medical Insurance Designated Management	2022-10-21
Jilin	Notice on Issuing the National Basic Medical Insurance, Work Injury Insurance, and Maternity Insurance Drug List (2023 Edition)	2022-10-22
Jilin	Notice on Further Integrating Designated Retail Pharmacies into Outpatient Insurance Management	2022-10-23
Jilin	Notice on Issuing the National Basic Medical Insurance, Work Injury Insurance, and Maternity Insurance Drug List (2022 Edition)	2022-10-24
Jilin	Notice on Issuing the National Basic Medical Insurance, Work Injury Insurance, and Maternity Insurance Drug List (2021 Edition)	2022-10-25
Jilin	Notice on Adapting to the Normalization of National Medical Insurance Negotiated Drugs Implementation	2022-10-26
Jilin	Guidance on Establishing and Improving the National Medical Insurance Negotiated Drugs "Dual-Channel" Management Mechanism	2022-10-27
Jilin	Interim Measures for the Management of Designated Retail Pharmacies under Medical Insurance	2022-10-28
Jilin	Interim Measures for the Management of Designated Medical Institutions under Medical Insurance	2022-10-29
Jilin	Notice on Adjusting and Standardizing the Drug Name and Related Policies of the National Basic Medical Insurance, Work Injury Insurance, and Maternity Insurance Drug List	2022-10-30
Jilin	Notice on Effectively Implementing the 2019 National Medical Insurance Negotiated Drugs Rollout	2022-10-31
Jilin	Notice on Including 2019 Negotiated Drugs in the National Basic Medical Insurance, Work Injury Insurance, and Maternity Insurance Drug List Category B	2022-11-01
Jilin	Notice on Including 36 Drugs in the National Basic Medical Insurance, Work Injury Insurance, and Maternity Insurance Drug List Category B	2022-11-02
Jilin	Notice on Including 17 Anti-Cancer Drugs in the National Basic Medical Insurance, Work Injury Insurance, and Maternity Insurance Drug List Category B	2022-11-03
Ningxia	Notice on Establishing the "Dual-Channel" Management Mechanism for National Medical Insurance Negotiated Drugs	2022-11-04
Ningxia	Notice on Further Improving the Adjustment of Medical Insurance, Work Injury Insurance, and Maternity Insurance Drug Lists in Ningxia Hui Autonomous Region	2022-11-05
Ningxia	Notice on Issuing the Sample Service Agreements for Designated Medical Institutions and Retail Pharmacies under Medical Insurance	2022-11-06
Ningxia	Notice on Issuing the Qinghai Provincial Basic Medical Insurance, Work Injury Insurance, and Maternity Insurance Drug List (2024 Edition)	2022-11-07
Ningxia	Notice on Soliciting Opinions on the "Dual-Channel" Management Regulations for National Medical Insurance Negotiated Drugs in Ningxia Hui Autonomous Region	2022-11-08
Ningxia	Notice on Issuing the Qinghai Provincial Basic Medical Insurance, Work Injury Insurance, and Maternity Insurance Drug List (2022 Edition)	2022-11-09
Ningxia	Notice on Issuing the Qinghai Provincial Basic Medical Insurance, Work Injury Insurance, and Maternity Insurance Drug List	2022-11-10
Ningxia	Notice on Issuing the Qinghai Provincial Basic Medical Insurance, Work Injury Insurance, and Maternity Insurance Drug List (2023 Edition)	2022-11-11
Ningxia	Notice on Opening the Direct Settlement for Cross-Province Medical Treatment for Basic Medical Insurance in Our Region (First Batch of Retail Pharmacies)	2022-11-12
Ningxia	Notice on Further Improving the Adjustment of the "Three Lists" for Basic Medical Insurance, Work Injury Insurance, and Maternity Insurance in Ningxia Hui Autonomous Region	2022-11-13
Ningxia	Notice on the Implementation of the National Basic Medical Insurance, Work Injury Insurance, and Maternity Insurance Drug List (2021 Edition)	2022-11-14
Ningxia	Notice on the Implementation of the National Basic Medical Insurance, Work Injury Insurance, and Maternity Insurance Drug List (2020 Edition)	2022-11-15
Ningxia	Notice on Including 17 Anti-Cancer Drugs in the National Basic Medical Insurance, Work Injury Insurance, and Maternity Insurance Drug List Category B	2022-11-16
Ningxia	Notice on Including 2019 Negotiated Drugs in the National Basic Medical Insurance, Work Injury Insurance, and Maternity Insurance Drug List Category B	2022-11-17
Ningxia	Notice on Effectively Implementing the 2019 National Medical Insurance Negotiated Drugs Rollout	2022-11-18
Ningxia	Notice on Issuing the National Basic Medical Insurance, Work Injury Insurance, and Maternity Insurance Drug List	2022-11-19
Hainan	Notice on the Separate Payment for Some National Negotiated Drugs under Outpatient Special Chronic Disease Management	2022-11-20
Hainan	Notice on Issuing the "Hainan Province Designated Medical Institutions Medical Insurance, Work Injury Insurance Service Agreement (2025 Edition)" Template	2022-11-21
Hainan	Notice on the Implementation of the National Basic Medical Insurance, Work Injury Insurance, and Maternity Insurance Drug List (2024 Edition)	2022-11-22
Hainan	Notice on Strengthening the Management of Designated Medical Institutions under Medical Insurance	2022-11-23
Hainan	Notice on the Implementation of the National Basic Medical Insurance, Work Injury Insurance, and Maternity Insurance Drug List (2023 Edition)	2022-11-24
Hainan	Notice on the Renovation of the "Dual-Channel" Management System and Medical Insurance Electronic Prescription Flow System in Hainan Province	2022-11-25
Hainan	Notice on the Implementation of the National Basic Medical Insurance, Work Injury Insurance, and Maternity Insurance Drug List (2022 Edition)	2022-11-26
Hainan	Notice on Issuing the "Hainan Province 'Dual-Channel' Drug List (2022 Edition)"	2022-11-27
Hainan	Notice on Issuing the Interim Measures for the Management of "Dual-Channel" Drugs	2022-11-28
Hainan	Notice on Issuing the "Hainan Province Medical Insurance Retail Pharmacy Designated Management Regulations"	2022-11-29
Hainan	Notice on Issuing the "Hainan Province Medical Institution Formulations Included in Basic Medical Insurance Payment Scope Management Measures (Trial)"	2022-11-30
Hainan	Notice on Issuing the "Hainan Province Designated Medical Institutions Medical Insurance, Work Injury Insurance Service Agreement (2025 Edition)" Template	2022-12-01
Hainan	Notice on Issuing the "Hainan Province Designated Retail Pharmacy Medical Insurance Service Agreement (2025 Edition)" Template	2022-12-02
Hainan	Notice on Standardizing the Management of External Prescription Drugs under Medical Insurance	2022-12-03
Hainan	Notice on Further Improving the Work Related to Designated Retail Pharmacies under Medical Insurance	2022-12-04
Hainan	Notice on Issuing the "Hainan Province 'Dual-Channel' Drug List (2023 Edition)"	2022-12-05
Hainan	Notice on Issuing the Interim Measures for the Management of "Dual-Channel" Drugs	2022-12-06
Hainan	Notice on Issuing the "Hainan Province Basic Medical Insurance Designated Retail Pharmacy Service Agreement (2022 Edition)" Template	2022-12-07
Hainan	Notice on Issuing the "Hainan Province Medical Insurance Designated Retail Pharmacy Management Implementation Measures"	2022-12-08
Hainan	Notice on Adapting to the Normalization of National Medical Insurance Negotiated Drugs Implementation	2022-12-09
Chongqing	Notice on Issuing the Chongqing Municipal Basic Medical Insurance, Work Injury Insurance, and Maternity Insurance Drug List (2024 Edition)	2022-12-10
Chongqing	Notice on Issuing the Chongqing Municipal Retail Pharmacy Medical Insurance Designated Management Interim Measures	2022-12-11
Chongqing	Notice on Retail Pharmacies' Application for Outpatient Chronic Disease Drug Retail Designated Status under National Negotiated Drugs	2022-12-12
Chongqing	Notice on Implementing the Outpatient Medication Coverage for National Medical Insurance Negotiated Drugs	2022-12-13
Chongqing	Notice on the Supply and Designated Management of National Medical Insurance Negotiated Drugs in Retail Pharmacies	2022-12-14
Chongqing	Notice on Establishing the National Medical Insurance Negotiated Drugs Outpatient Medication Coverage Mechanism	2022-12-15
Chongqing	Notice on Issuing the National Basic Medical Insurance, Work Injury Insurance, and Maternity Insurance Drug List	2022-12-16
Chongqing	Notice on the Implementation of the National Basic Medical Insurance, Work Injury Insurance, and Maternity Insurance Drug List (2019 Edition)	2022-12-17
Chongqing	Notice on Issuing the "National Medical Insurance Negotiated Drugs Outpatient Coverage Drug List (2024 Edition)"	2022-12-18
Chongqing	Notice on Integrating Designated Retail Pharmacies into Outpatient Medical Insurance Management	2022-12-19
Chongqing	Notice on Issuing the Qinghai Provincial Basic Medical Insurance, Work Injury Insurance, and Maternity Insurance Drug List (2023 Edition)	2022-12-20
Chongqing	Notice on Implementing the Electronic Prescription Flow for Medical Insurance	2022-12-21
Chongqing	Notice on Publishing the 2023 National Medical Insurance Negotiated Drugs Outpatient Coverage Drug List	2022-12-22
Chongqing	Notice on Publishing the National Medical Insurance Negotiated Drugs Outpatient Coverage Drug List	2022-12-23
Chongqing	Notice on Publishing the "2020 Edition National Medical Insurance Negotiated Drugs Outpatient Medication Coverage" List	2022-12-24
Chongqing	Notice on Implementing the 2019 National Medical Insurance Negotiated Drugs Rollout	2022-12-25
Chongqing	Guidance on Establishing and Improving the National Medical Insurance Negotiated Drugs "Dual-Channel" Management Mechanism	2022-12-26
Chongqing	Notice on Issuing the National Basic Medical Insurance, Work Injury Insurance, and Maternity Insurance Drug List (2021 Edition)	2022-12-27
Guizhou	Notice on the Implementation of the National Basic Medical Insurance, Work Injury Insurance, and Maternity Insurance Drug List (2024 Edition)	2022-12-28
Guizhou	Notice on the Implementation of the National Basic Medical Insurance, Work Injury Insurance, and Maternity Insurance Drug List (2024 Edition)	2022-12-29
Guizhou	Notice on Further Improving the Integration of Village Health Clinics into Medical Insurance Designated Management	2022-12-30
Guizhou	Notice on Supplementing the Guizhou Province Basic Medical Insurance, Work Injury Insurance, and Maternity Insurance Traditional Chinese Medicine Pieces List	2022-12-31
Guizhou	Notice on the Implementation of the National Basic Medical Insurance, Work Injury Insurance, and Maternity Insurance Drug List (2023 Edition)	2023-01-01
Guizhou	Notice on Advancing the Integration of Designated Retail Pharmacies into Employee Medical Insurance Outpatient Management	2023-01-02
Guizhou	Notice on the Implementation of the National Basic Medical Insurance, Work Injury Insurance, and Maternity Insurance Drug List (2022 Edition)	2023-01-03
Guizhou	Notice on Issuing the Guizhou Province Retail Pharmacy Medical Insurance Designated Management Interim Measures	2023-01-04
Guizhou	Notice on the Implementation of the National Basic Medical Insurance, Work Injury Insurance, and Maternity Insurance Drug List (2021 Edition)	2023-01-05
Guizhou	Notice on Effectively Implementing the 2021 National Medical Insurance Negotiated Drugs Rollout	2023-01-06
Guizhou	Notice on Issuing the Guizhou Province Basic Medical Insurance Special Drug List (2022 Edition)	2023-01-07
Guizhou	Notice on Issuing the National Basic Medical Insurance, Work Injury Insurance, and Maternity Insurance Drug List (2021 Edition)	2023-01-08
Guizhou	Notice on Issuing the Guizhou Province Medical Insurance Designated Medical Institutions Evaluation Rules (Trial)	2023-01-09
Guizhou	Notice on Issuing the Guizhou Province Retail Pharmacy Medical Insurance Designated Management Evaluation Rules (Trial)	2023-01-10
Guizhou	Notice on Adapting to the Normalization of National Medical Insurance Negotiated Drugs Implementation	2023-01-11
Guizhou	Notice on Issuing the Guizhou Province Basic Medical Insurance, Work Injury Insurance, and Maternity Insurance Drug List (2021 Edition)	2023-01-12
Guizhou	Notice on Forwarding the "Notice on the 2019 National Medical Insurance Negotiated Drugs Rollout" from the National Healthcare Security Administration and the National Health Commission	2023-01-13
Guizhou	Notice on Issuing the Guizhou Province Basic Medical Insurance Designated Medical Institution Management Interim Measures	2023-01-14
Guizhou	Notice on Issuing the Guizhou Province Basic Medical Insurance, Work Injury Insurance, and Maternity Insurance Drug List (2019 Edition)	2023-01-15
Guizhou	Notice on Issuing the Guizhou Province Basic Medical Insurance, Work Injury Insurance, and Maternity Insurance Drug List (2017 Edition)	2023-01-16
Sichuan	Notice on Issuing the Sichuan Province Basic Medical Insurance, Work Injury Insurance, and Maternity Insurance Medical Institution Formulations List (2024 Edition)	2023-01-17
Sichuan	Notice on the Implementation of the National Basic Medical Insurance, Work Injury Insurance, and Maternity Insurance Drug List (2023 Edition)	2023-01-18
Sichuan	Notice on Issuing the Sichuan Province Basic Medical Insurance, Work Injury Insurance, and Maternity Insurance Medical Institution Formulations List (2022 Edition)	2023-01-19
Sichuan	Notice on Managing the Digest of Local Adjustments to Category B Drugs under Basic Medical Insurance in Our Province	2023-01-20
Sichuan	Notice on Further Managing the Digest of Local Adjustments to Category B Drugs under Basic Medical Insurance in Our Province	2023-01-21
Sichuan	Notice on the Implementation of the National Basic Medical Insurance, Work Injury Insurance, and Maternity Insurance Drug List (2024 Edition)	2023-01-22
Sichuan	Notice on Integrating Designated Retail Pharmacies into Outpatient Management	2023-01-23
Sichuan	Notice on the Implementation of the National Basic Medical Insurance, Work Injury Insurance, and Maternity Insurance Drug List (2022 Edition)	2023-01-24
Sichuan	Notice on Issuing the Sichuan Province Medical Institution Medical Insurance Designated Evaluation Rules (Trial)	2023-01-25
Sichuan	Notice on the Implementation of the National Basic Medical Insurance, Work Injury Insurance, and Maternity Insurance Drug List (2021 Edition)	2023-01-26
Sichuan	Notice on Adjusting the Provincial-Level Basic Medical Insurance Designated Medical Institution Formulations List	2023-01-27
Sichuan	Notice on the Implementation of the National Basic Medical Insurance, Work Injury Insurance, and Maternity Insurance Drug List (2020 Edition)	2023-01-28
Sichuan	Forwarding the "Notice on the 2019 National Medical Insurance Negotiated Drugs Rollout" from the National Healthcare Security Administration and National Health Commission	2023-01-29
Sichuan	Notice on the Implementation of the National Basic Medical Insurance, Work Injury Insurance, and Maternity Insurance Drug List	2023-01-30
Sichuan	Notice on Improving the Management Policies for National Negotiated Drugs and Some High-Value Drug Payments	2023-01-31
Shanxi	Notice on Forwarding the "National Healthcare Security Administration Office Notice on Standardizing the Management of External Prescription Drugs under Medical Insurance"	2023-02-01
Shanxi	Notice on Forwarding the "National Healthcare Security Administration Notice on Further Strengthening the Management of Designated Medical Institutions under Medical Insurance"	2023-02-02
Shanxi	Notice on Issuing the National Basic Medical Insurance, Work Injury Insurance, and Maternity Insurance Drug List (2024 Edition)	2023-02-03
Shanxi	Notice on Standardizing the Management of External Prescription Drugs under Medical Insurance	2023-02-04
Shanxi	Notice on Accelerating the Integration of Village Health Clinics into Medical Insurance Designated Management	2023-02-05
Shanxi	Notice on Further Integrating Designated Retail Pharmacies into Outpatient Insurance Management	2023-02-06
Shanxi	Notice on Issuing the National Basic Medical Insurance, Work Injury Insurance, and Maternity Insurance Drug List (2022 Edition)	2023-02-07
Shanxi	Notice on Issuing the National Basic Medical Insurance, Work Injury Insurance, and Maternity Insurance Drug List (2021 Edition)	2023-02-08
Shanxi	Notice on Adapting to the Normalization of National Medical Insurance Negotiated Drugs Implementation	2023-02-09
Shanxi	Notice on Issuing the National Basic Medical Insurance, Work Injury Insurance, and Maternity Insurance Drug List	2023-02-10
Shanxi	Notice on Accelerating the Integration of Village Health Clinics into Medical Insurance Designated Management	2023-02-11
Shanxi	Notice on Standardizing and Improving the Management of Designated Medical Institutions under Employee Outpatient Insurance Management	2023-02-12
Shanxi	Notice on Further Improving the "Dual-Channel" Drug Management	2023-02-13
Shanxi	Notice on Implementing the National Basic Medical Insurance, Work Injury Insurance, and Maternity Insurance Drug List (2020 Edition)	2023-02-14
Jiangxi	Forwarding the National Healthcare Security Administration Notice on Further Strengthening the Management of Designated Medical Institutions under Medical Insurance	2023-02-15
Jiangxi	Forwarding the National Healthcare Security Administration Office Notice on Standardizing the Management of External Prescription Drugs under Medical Insurance	2023-02-16
Jiangxi	Notice on Issuing the "Jiangxi Province National Medical Insurance Negotiated Drugs 'Dual-Channel' Management Measures"	2023-02-17
Jiangxi	Notice on Issuing the "Jiangxi Province Basic Medical Insurance, Work Injury Insurance, and Maternity Insurance Medical Institution Formulations, Traditional Chinese Medicine Pieces, and Granules Payment Management List (2025 Edition)"	2023-02-18
Jiangxi	Notice on Effectively Implementing the National Basic Medical Insurance, Work Injury Insurance, and Maternity Insurance Drug List (2024 Edition)	2023-02-19
Jiangxi	Notice on Continuing the Implementation of National Medical Insurance Negotiated Drugs Rollout	2023-02-20
Jiangxi	Notice on Standardizing the Management of Outpatient Insurance for Designated Retail Pharmacies	2023-02-21
Jiangxi	Notice on Issuing the "Jiangxi Province 2023 New Negotiated Drug Classification Management List and Dual-Channel Drug Filing Materials List"	2023-02-22
Jiangxi	Notice on Bridging the Policy Gaps in Retail Pharmacy Inclusion in Outpatient Insurance Management and Designated Medical Institutions Management	2023-02-23
Jiangxi	Notice on Issuing the "Jiangxi Province Medical Institution Medical Insurance Designated Management Interim Measures" and "Jiangxi Province Retail Pharmacy Medical Insurance Designated Management Interim Measures"	2023-02-24
Jiangxi	Notice on Issuing the "Jiangxi Province New Negotiated Drug Classification Management List"	2023-02-25
Jiangxi	Notice on Further Integrating Designated Retail Pharmacies into Outpatient Insurance Management	2023-02-26
Jiangxi	Notice on Issuing the National Basic Medical Insurance, Work Injury Insurance, and Maternity Insurance Drug List (2022 Edition)	2023-02-27
Jiangxi	Notice on Effectively Implementing the "Jiangxi Province Dual-Channel Drug Classification Management List"	2023-02-28
Jiangxi	Notice on Issuing the "Jiangxi Province Dual-Channel Drug Classification Management List"	2023-03-01
Jiangxi	Notice on Further Effectively Implementing National Medical Insurance Negotiated Drugs Rollout	2023-03-02
Jiangxi	Notice on Issuing the "Jiangxi Province Second Batch Dual-Channel Drug List"	2023-03-03
Jiangxi	Notice on Issuing the National Basic Medical Insurance, Work Injury Insurance, and Maternity Insurance Drug List (2021 Edition)	2023-03-04
Jiangxi	Notice on Issuing the "Jiangxi Province Medical Institution Medical Insurance Designated Management Interim Measures"	2023-03-05
Jiangxi	Notice on Issuing the "Jiangxi Province Retail Pharmacy Medical Insurance Designated Management Interim Measures"	2023-03-06
Jiangxi	Notice on Issuing the "Jiangxi Province Dual-Channel Negotiated Drug Management Interim Measures"	2023-03-07
Jiangxi	Notice on Adapting to the Normalization of National Medical Insurance Negotiated Drugs Implementation	2023-03-08
Jiangxi	Guidance on Establishing and Improving the National Medical Insurance Negotiated Drugs "Dual-Channel" Management Mechanism	2023-03-09
Jiangxi	Guidance on Establishing and Improving the National Medical Insurance Negotiated Drugs "Dual-Channel" Management Mechanism	2023-03-10
Jiangxi	Interim Measures for the Management of Designated Retail Pharmacies under Medical Insurance	2023-03-11
Jiangxi	Interim Measures for the Management of Designated Medical Institutions under Medical Insurance	2023-03-12
Jiangxi	Notice on Issuing the National Basic Medical Insurance, Work Injury Insurance, and Maternity Insurance Drug List (2020 Edition)	2023-03-13
Jiangxi	Notice on Fully Implementing the National Basic Medical Insurance, Work Injury Insurance, and Maternity Insurance Drug List	2023-03-14
Jiangxi	Notice on Further Effectively Implementing the Negotiated Anti-Cancer Drug Policy	2023-03-15
Heilongjiang	Notice on Including Negotiated Generic Drugs in the Drug List Management	2023-03-16
Heilongjiang	Notice on Issuing the "Heilongjiang Province Basic Medical Insurance, Work Injury Insurance, and Maternity Insurance Drug List (2017 Edition)"	2023-03-17
Heilongjiang	Guidance on Optimizing the Resource Allocation for Medical Insurance Designated Medical Institutions	2023-03-18
Heilongjiang	Guidance on Establishing and Improving the National Medical Insurance Negotiated Drugs "Dual-Channel" Management Mechanism	2023-03-19
Heilongjiang	National Basic Medical Insurance, Work Injury Insurance, and Maternity Insurance Drug List	2023-03-20
Heilongjiang	Notice on Issuing the Medical Insurance Designated Medical Institutions Service Agreement Template (2020 Edition)	2023-03-21
Heilongjiang	Notice on Including Negotiated Generic Drugs in the Drug List Management	2023-03-22
Heilongjiang	Notice on Issuing the Heilongjiang Province Basic Medical Insurance, Work Injury Insurance, and Maternity Insurance Medical Institution Formulations Management Interim Measures	2023-03-23
Heilongjiang	Notice on Effectively Implementing the National Basic Medical Insurance, Work Injury Insurance, and Maternity Insurance Drug List (2023 Edition)	2023-03-24
Heilongjiang	Notice on the Fifth Batch of Proposed New Heilongjiang Provincial Employee Basic Medical Insurance Outpatient Designated Retail Pharmacies	2023-03-25
Inner Mongolia	Interim Measures for the Management of Retail Pharmacies under Medical Insurance	2023-03-26
Inner Mongolia	Interim Measures for the Management of Medical Institutions under Medical Insurance	2023-03-27
Inner Mongolia	Notice on the Implementation of the National Basic Medical Insurance, Work Injury Insurance, and Maternity Insurance Drug List (2024 Edition)	2023-03-28
Inner Mongolia	Notice on Accelerating the Integration of Village Health Clinics into Medical Insurance Designated Management	2023-03-29
Inner Mongolia	Notice on Implementing the Standardized Management of External Prescription Drugs under Medical Insurance	2023-03-30
Inner Mongolia	Notice on the Implementation of the National Basic Medical Insurance, Work Injury Insurance, and Maternity Insurance Drug List (2023 Edition)	2023-03-31
Inner Mongolia	Notice on Further Standardizing the Management of Outpatient Designated Medical Institutions in the Region	2023-04-01
Inner Mongolia	Notice on Issuing the National Basic Medical Insurance, Work Injury Insurance, and Maternity Insurance Drug List (2022 Edition)	2023-04-02
Inner Mongolia	Notice on Issuing the Inner Mongolia Autonomous Region "Dual-Channel" Drug Management List	2023-04-03
Inner Mongolia	Notice on the Implementation of the National Basic Medical Insurance, Work Injury Insurance, and Maternity Insurance Drug List (2021 Edition)	2023-04-04
Inner Mongolia	Notice on Implementing the National Medical Insurance Negotiated Drugs "Dual-Channel" Management Work	2023-04-05
Inner Mongolia	Notice on the Implementation of the National Basic Medical Insurance, Work Injury Insurance, and Maternity Insurance Drug List (2020 Edition)	2023-04-06
Inner Mongolia	Notice on the Implementation of the National Basic Medical Insurance, Work Injury Insurance, and Maternity Insurance Drug List (2019 Edition)	2023-04-07
Inner Mongolia	Forwarding the "National Medical Insurance Negotiated Drugs Rollout Notice" from the National Healthcare Security Administration and the National Health Commission	2023-04-08
Hubei	Notice on Forwarding the "National Basic Medical Insurance, Work Injury Insurance, and Maternity Insurance Drug List (2022 Edition)"	2023-04-09
Hubei	Notice on Improving the National Medical Insurance Negotiated Drugs "Dual-Channel" Policy and Establishing the "Separate Payment" Drug Coverage Mechanism	2023-04-10
Hubei	Notice on Further Strengthening the Management of Designated Medical Institutions under Medical Insurance	2023-04-11
Hubei	Notice on Designating the Second Batch of Provincial-Level Medical Insurance Cross-Province Designated Retail Pharmacies	2023-04-12
Hubei	Notice on Designating the 20th Batch of Provincial-Level Medical Insurance Cross-Province Designated Medical Institutions	2023-04-13
Hubei	Notice on Issuing the "Hubei Province Basic Medical Insurance and Maternity Insurance Medical Institution Formulations List (2022 Edition)"	2023-04-14
Hubei	Notice on Designating the 19th Batch of Provincial-Level Medical Insurance Cross-Province Designated Medical Institutions	2023-04-15
Hubei	Notice on Designating the First Batch of Hubei Province Medical Insurance Cross-Province Designated Retail Pharmacies	2023-04-16
Hubei	Notice on Forwarding the "National Basic Medical Insurance, Work Injury Insurance, and Maternity Insurance Drug List (2021 Edition)"	2023-04-17
Hubei	Notice on Designating the First Batch of Provincial-Level Basic Medical Insurance Designated Medical Institutions	2023-04-18
Hubei	Notice on Effectively Implementing the "National Basic Medical Insurance, Work Injury Insurance, and Maternity Insurance Drug List"	2023-04-19
Hubei	Supplementary Notice on Effectively Implementing the "National Basic Medical Insurance, Work Injury Insurance, and Maternity Insurance Drug List"	2023-04-20
Hubei	Notice on Establishing and Improving the National Medical Insurance Negotiated Drugs "Dual-Channel" Management Mechanism and Continuing the Implementation of Negotiated Drugs	2023-04-21
Hubei	Notice on Carrying Out the Resource Allocation Planning for Basic Medical Insurance Designated Medical Institutions	2023-04-22
Hubei	Notice on Direct Settlement for Cross-Province Medical Treatment under the "Dual-Channel" and "Separate Payment" Medical Insurance Drugs	2023-04-23
Hubei	Notice from the Provincial Medical Insurance Bureau on Issuing the "Hubei Province Basic Medical Insurance and Maternity Insurance Medical Institution Formulations List (2025 Edition)"	2023-04-24
Hubei	Notice on Forwarding the "National Basic Medical Insurance, Work Injury Insurance, and Maternity Insurance Drug List (2024 Edition)"	2023-04-25
Hubei	Notice on Accelerating the Integration of Village Health Clinics into Medical Insurance Designated Management	2023-04-26
Hubei	Notice on Forwarding the "National Basic Medical Insurance, Work Injury Insurance, and Maternity Insurance Drug List (2023 Edition)"	2023-04-27
Hubei	Notice on Advancing the Beneficial Services for Outpatient Designated Retail Pharmacies	2023-04-28
Hubei	Notice on Issuing the "Hubei Province New Basic Medical Insurance and Maternity Insurance Medical Institution Formulations List (2023)"	2023-04-29
Liaoning	Notice on Issuing the National Basic Medical Insurance, Work Injury Insurance, and Maternity Insurance Drug List (2024 Edition)	2023-04-30
Liaoning	Notice on Issuing the National Basic Medical Insurance, Work Injury Insurance, and Maternity Insurance Drug List (2023 Edition)	2023-05-01
Liaoning	Notice on Issuing the National Basic Medical Insurance, Work Injury Insurance, and Maternity Insurance Drug List (2022 Edition)	2023-05-02
Liaoning	Notice on Continuing the Implementation of National Medical Insurance Negotiated Drugs Rollout	2023-05-03
Liaoning	Guidance on Clarifying Certain Issues Regarding the Management of Medical Institutions and Retail Pharmacies under Medical Insurance	2023-05-04
Liaoning	Notice on Fully Implementing the Interim Measures for the Management of Medical Institutions and Retail Pharmacies under the National Healthcare Security Administration	2023-05-05
Liaoning	Notice on Effectively Implementing the National Medical Insurance Negotiated Drugs Rollout	2023-05-06
Liaoning	Notice on Effectively Implementing the National Basic Medical Insurance, Work Injury Insurance, and Maternity Insurance Drug List	2023-05-07
Liaoning	Notice on Issuing the National Basic Medical Insurance, Work Injury Insurance, and Maternity Insurance Drug List	2023-05-08
Liaoning	Urgent Notice on Actively Addressing Issues in the Implementation of the National Medical Insurance Negotiated Anti-Cancer Drug Policy	2023-05-09
Liaoning	Notice on Carrying Out the Price Monitoring and Comparison of Medical Insurance Drugs in Designated Pharmacies	2023-05-10
Liaoning	Notice on Issuing the National Basic Medical Insurance, Work Injury Insurance, and Maternity Insurance Drug List (2021 Edition)	2023-05-11
Liaoning	Notice on Implementing the 2019 National Medical Insurance Drug List Access Negotiation Results	2023-05-12
Fujian	Notice on Implementing the 2019 Version of the National Medical Insurance Drug List	2023-05-13
Fujian	Notice on Issuing the Evaluation Rules for Medical Insurance Designated Medical Institutions	2023-05-14
Fujian	Notice on Further Integrating Designated Retail Pharmacies into Outpatient Management	2023-05-15
Fujian	Notice on Accelerating the Implementation of the 2022 National Negotiated Drugs Rollout	2023-05-16
Fujian	Notice on the Implementation of the National Basic Medical Insurance, Work Injury Insurance, and Maternity Insurance Drug List (2022 Edition)	2023-05-17
Fujian	Notice on the Implementation of the National Basic Medical Insurance, Work Injury Insurance, and Maternity Insurance Drug List (2021 Edition)	2023-05-18
Fujian	Notice on Forwarding the National Healthcare Security Administration’s Inclusion of 17 Anti-Cancer Drugs in the National Basic Medical Insurance, Work Injury Insurance, and Maternity Insurance Drug List Category B	2023-05-19
Fujian	Notice on Establishing the National Medical Insurance Negotiated Drugs "Dual-Channel" Management Mechanism	2023-05-20
Fujian	Notice on Implementing the Interim Measures for the Management of Medical Institutions under Medical Insurance	2023-05-21
Fujian	Notice on Adjusting the "Dual-Channel" Managed Drug List	2023-05-22
Fujian	Notice on Adjusting the "Dual-Channel" Managed Drug List	2023-05-23
Fujian	Notice on Accelerating the Implementation of the 2023 National Negotiated Drugs Rollout	2023-05-24
Fujian	Notice on the Implementation of the National Basic Medical Insurance, Work Injury Insurance, and Maternity Insurance Drug List (2023 Edition)	2023-05-25
Fujian	Notice on Further Integrating Designated Retail Pharmacies into Outpatient Management	2023-05-26
Fujian	Notice on Digesting the Provincial Supplementary Drug List	2023-05-27
Fujian	Notice on Accelerating the Implementation of the 2021 National Negotiated Drugs Rollout	2023-05-28
Fujian	Notice on Effectively Implementing the 2019 National Medical Insurance Negotiated Drugs Rollout	2023-05-29
Fujian	Notice on Forwarding the National Basic Medical Insurance, Work Injury Insurance, and Maternity Insurance Drug List	2023-05-30
Fujian	Notice on Effectively Implementing the 17 National Medical Insurance Negotiated Anti-Cancer Drugs	2023-05-31
Shaanxi	Notice on Standardizing the Management of External Prescription Drugs under Medical Insurance	2023-06-01
Shaanxi	Notice on Issuing the National Basic Medical Insurance, Work Injury Insurance, and Maternity Insurance Drug List (2023 Edition)	2023-06-02
Shaanxi	Notice on Strengthening the Management of Outpatient Designated Retail Pharmacies	2023-06-03
Shaanxi	Notice on Implementing the National Basic Medical Insurance, Work Injury Insurance, and Maternity Insurance Drug List (2022 Edition)	2023-06-04
Shaanxi	Notice on Issuing the National Basic Medical Insurance, Work Injury Insurance, and Maternity Insurance Drug List (2022 Edition)	2023-06-05
Shaanxi	Notice on Issuing the "Shaanxi Province Basic Medical Insurance, Work Injury Insurance, and Maternity Insurance Drug List (2022 Edition)"	2023-06-06
Shaanxi	Notice on Adapting to the Normalization of National Medical Insurance Negotiated Drugs Implementation	2023-06-07
Shaanxi	Guidance on Establishing and Improving the National Medical Insurance Negotiated Drugs "Dual-Channel" Management Mechanism	2023-06-08
Shaanxi	Notice on Adjusting the Special Drug List for Basic Medical Insurance in Shaanxi Province	2023-06-09
Shaanxi	Notice on Issuing the "Shaanxi Province Basic Medical Insurance, Work Injury Insurance, and Maternity Insurance Drug List (2021 Edition)"	2023-06-10
Shaanxi	Interim Measures for the Management of Retail Pharmacies under Medical Insurance	2023-06-11
Shaanxi	Interim Measures for the Management of Medical Institutions under Medical Insurance	2023-06-12
Shaanxi	Notice on Issuing the National Basic Medical Insurance, Work Injury Insurance, and Maternity Insurance Drug List (2020 Edition)	2023-06-13
Shaanxi	Notice on Including the 2019 Negotiated Drugs in the National Basic Medical Insurance, Work Injury Insurance, and Maternity Insurance Drug List Category B	2023-06-14
Shaanxi	Notice on Issuing the National Basic Medical Insurance, Work Injury Insurance, and Maternity Insurance Drug List	2023-06-15
Shaanxi	Notice on Effectively Implementing the 17 National Medical Insurance Negotiated Anti-Cancer Drugs	2023-06-16
Shaanxi	Notice on Effectively Implementing the National Basic Medical Insurance, Work Injury Insurance, and Maternity Insurance Drug List (2019 Edition)	2023-06-17
Shaanxi	Notice on the Implementation of the National Basic Medical Insurance, Work Injury Insurance, and Maternity Insurance Drug List (2023 Edition)	2023-06-18
Shaanxi	Notice on Issuing the National Basic Medical Insurance, Work Injury Insurance, and Maternity Insurance Drug List (2023 Edition)	2023-06-19
Shaanxi	Notice on Strengthening the Management of Outpatient Designated Retail Pharmacies	2023-06-20
Gansu	Notice on Issuing the National Basic Medical Insurance, Work Injury Insurance, and Maternity Insurance Drug List (2024 Edition)	2023-06-21
Gansu	Notice on Fully Implementing the Electronic Prescription Flow for Negotiated Drugs	2023-06-22
Gansu	Notice from the National Healthcare Security Administration Office and the National Health Commission on Accelerating the Integration of Village Health Clinics into Medical Insurance Designated Management	2023-06-23
Gansu	Notice on Issuing the National Basic Medical Insurance, Work Injury Insurance, and Maternity Insurance Drug List (2023 Edition)	2023-06-24
Gansu	Notice on Issuing the National Basic Medical Insurance, Work Injury Insurance, and Maternity Insurance Drug List (2022 Edition)	2023-06-25
Gansu	Notice on Implementing the 2021 National Drug List Negotiated Drugs	2023-06-26
Gansu	Notice on Implementing the National Basic Medical Insurance, Work Injury Insurance, and Maternity Insurance Drug List (2021 Edition)	2023-06-27
Gansu	Guidance on Establishing and Improving the National Medical Insurance Negotiated Drugs "Dual-Channel" Management Mechanism	2023-06-28
Gansu	Guidance on Establishing and Improving the National Medical Insurance Negotiated Drugs "Dual-Channel" Management Mechanism	2023-06-29
Gansu	Notice on Effectively Implementing the National Basic Medical Insurance, Work Injury Insurance, and Maternity Insurance Drug List	2023-06-30
Gansu	Notice on Implementing the 2023 National Drug List Negotiated Drugs and Bidding Drugs Classification Results	2023-07-01
Gansu	Notice on Implementing the 2022 National Drug List Negotiated Drugs (Including Bidding Drugs) Classification Results	2023-07-02
Gansu	Notice on Issuing the National Basic Medical Insurance, Work Injury Insurance, and Maternity Insurance Drug List (2020 Edition)	2023-07-03
Gansu	Notice on Effectively Implementing the 2019 National Medical Insurance Negotiated Drugs Management and Use	2023-07-04
Gansu	Notice on Further Strengthening the Management of Designated Medical Institutions under Medical Insurance	2023-07-05
Yunnan	Notice on Forwarding the "National Basic Medical Insurance, Work Injury Insurance, and Maternity Insurance Drug List (2024 Edition)"	2023-07-06
Yunnan	Notice on Implementing the "National Basic Medical Insurance, Work Injury Insurance, and Maternity Insurance Drug List (2023 Edition)"	2023-07-07
Yunnan	Notice on Addressing Issues Related to the Implementation of the 2021 National Basic Medical Insurance, Work Injury Insurance, and Maternity Insurance Drug List	2023-07-08
Yunnan	Notice on Establishing and Improving the National Medical Insurance Negotiated Drugs "Dual-Channel" Management Mechanism	2023-07-09
Yunnan	Notice on Improving the Outpatient Benefit Guarantee Mechanism for National Medical Insurance Negotiated Drugs during the Contract Period	2023-07-10
Yunnan	Notice on Forwarding the Interim Measures for the Management of Designated Medical Institutions under Medical Insurance	2023-07-11
Yunnan	Notice on Forwarding the Interim Measures for the Management of Designated Retail Pharmacies under Medical Insurance	2023-07-12
Yunnan	Notice on Addressing Issues Related to the Implementation of the "National Basic Medical Insurance, Work Injury Insurance, and Maternity Insurance Drug List (2020 Edition)"	2023-07-13
Yunnan	Notice on Further Advancing the Implementation of National Negotiated Drugs	2023-07-14
Yunnan	Notice on Effectively Implementing National Negotiated Drugs	2023-07-15
Yunnan	Notice on Forwarding the Implementation of the 17 National Medical Insurance Negotiated Anti-Cancer Drugs	2023-07-16
Yunnan	Notice on Issuing the "National Basic Medical Insurance, Work Injury Insurance, and Maternity Insurance Drug List (2024 Edition)"	2023-07-17
Yunnan	Notice on Addressing Issues Related to the Implementation of the "National Basic Medical Insurance, Work Injury Insurance, and Maternity Insurance Drug List (2022 Edition)"	2023-07-18
Yunnan	Notice on Issuing the "National Basic Medical Insurance, Work Injury Insurance, and Maternity Insurance Drug List (2022 Edition)"	2023-07-19
Yunnan	Notice on Addressing Issues Related to the Implementation of the "National Basic Medical Insurance, Work Injury Insurance, and Maternity Insurance Drug List (2021 Edition)"	2023-07-20
Yunnan	Notice on Addressing Issues Related to the Implementation of the "National Basic Medical Insurance, Work Injury Insurance, and Maternity Insurance Drug List (2020 Edition)"	2023-07-21
Yunnan	Notice on Forwarding the Implementation of the 17 National Medical Insurance Negotiated Anti-Cancer Drugs	2023-07-22
Xinjiang	Notice on Issuing the "Guidelines for Resource Allocation Planning for Designated Retail Pharmacies"	2023-07-23
Xinjiang	Notice on Implementing the "National Basic Medical Insurance, Work Injury Insurance, and Maternity Insurance Drug List (2023 Edition)"	2023-07-24
Xinjiang	Notice on Further Integrating Designated Retail Pharmacies into Outpatient Management	2023-07-25
Xinjiang	Notice on Implementing the "National Basic Medical Insurance, Work Injury Insurance, and Maternity Insurance Drug List (2022 Edition)"	2023-07-26
Xinjiang	Notice on Managing the Electronic Prescription Flow for Medical Insurance Drugs	2023-07-27
Xinjiang	Notice on Dynamically Adjusting the "Dual-Channel" Managed Special Drug List	2023-07-28
Xinjiang	Guidance on Establishing and Improving the National Medical Insurance Negotiated Drugs "Dual-Channel" Management Mechanism	2023-07-29
Xinjiang	Notice on Issuing the "National Basic Medical Insurance, Work Injury Insurance, and Maternity Insurance Drug List (2020 Edition)"	2023-07-30
Xinjiang	Notice on Managing the Use of National Medical Insurance Negotiated Drugs at the Provincial Level	2023-07-31
Xinjiang	Notice on Implementing the "National Basic Medical Insurance, Work Injury Insurance, and Maternity Insurance Drug List"	2023-08-01
Xinjiang	Notice on Issues Related to the Provision of Chronic Disease Drugs and Special Negotiated Drugs Services by Designated Pharmacies	2023-08-02
Xinjiang	Interim Measures for the Management of Retail Pharmacies under Medical Insurance	2023-08-03
Xinjiang	Interim Measures for the Management of Medical Institutions under Medical Insurance	2023-08-04
Xinjiang	Notice on Eliminating Restrictions on Drug Types and Quantities for Medical Institutions under Medical Insurance	2023-08-05
Xinjiang	Notice on Issuing the "Dual-Channel" Managed Drug List for the Autonomous Region and the Xinjiang Production and Construction Corps	2023-08-06
Xinjiang	Notice on Implementing the "National Basic Medical Insurance, Work Injury Insurance, and Maternity Insurance Drug List (2024 Edition)"	2023-08-07
Xinjiang	Notice on Dynamically Adjusting the "Dual-Channel" Managed Drug List	2023-08-08
Xinjiang	Notice on Issuing the "Medical Insurance Designated Management Evaluation Implementation Rules (Trial)" for Medical Institutions and Retail Pharmacies in the Xinjiang Uygur Autonomous Region and the Xinjiang Production and Construction Corps	2023-08-09
Shanghai	Notice on Integrating Designated Retail Pharmacies into Outpatient Management	2023-08-10
Shanghai	Notice on Further Strengthening the Management of Designated Retail Pharmacies and Standardizing Basic Medical Insurance Drug Services	2023-08-11
Shanghai	Notice on Issuing the Shanghai Basic Medical Insurance, Work Injury Insurance, and Maternity Insurance Drug List (2021 Edition)	2023-08-12
Shanghai	Notice on Implementing the National Medical Insurance Negotiated Drugs "Dual-Channel" Management Mechanism	2023-08-13
Shanghai	Notice on Implementing the Interim Measures for the Management of Retail Pharmacies under Medical Insurance	2023-08-14
Shanghai	Notice on Issuing the Shanghai Basic Medical Insurance, Work Injury Insurance, and Maternity Insurance Drug List (2019 Edition)	2023-08-15
Shanghai	Notice on Issuing the Shanghai Basic Medical Insurance Designated Medical Institution Management Measures	2023-08-16
Shanghai	Notice on Issuing the Shanghai Basic Medical Insurance Designated Retail Pharmacy Management Measures	2023-08-17
Shanghai	Notice on Further Strengthening the Management of Designated Retail Pharmacies and Standardizing Basic Medical Insurance Drug Services	2023-08-18
Shanghai	Notice on Further Strengthening the Management of Designated Retail Pharmacies and Standardizing Basic Medical Insurance Drug Services	2023-08-19
Shanghai	Notice on Implementing the Interim Measures for the Management of Medical Institutions under Medical Insurance	2023-08-20
Shanghai	Notice on Implementing the Interim Measures for the Management of Retail Pharmacies under Medical Insurance	2023-08-21
Shanghai	Notice on Issuing the Shanghai Basic Medical Insurance, Work Injury Insurance, and Maternity Insurance Drug List (2024 Edition)	2023-08-22
Shanghai	Notice on Issuing the Shanghai Basic Medical Insurance, Work Injury Insurance, and Maternity Insurance Drug List (2023 Edition)	2023-08-23
Shanghai	Notice on Integrating Designated Retail Pharmacies into Outpatient Management	2023-08-24
Shanghai	Notice on Issuing the Shanghai Basic Medical Insurance, Work Injury Insurance, and Maternity Insurance Drug List (2022 Edition)	2023-08-25
Shanghai	Notice on Issuing the Shanghai Basic Medical Insurance, Work Injury Insurance, and Maternity Insurance Drug List (2021 Edition)	2023-08-26
Shanghai	Notice on Implementing the National Medical Insurance Negotiated Drugs "Dual-Channel" Management Mechanism	2023-08-27
Shanghai	Notice on Further Standardizing the Management of External Prescription Drugs under Medical Insurance	2023-08-28
Shanghai	Notice on Publishing the Personal Co-payment Standards for Enrolled Persons after Certain Drugs are Included in the City's Medical Insurance Payment List	2023-08-29
Shanghai	Notice on Publishing the Adjustment of Personal Co-payment Standards for Abiraterone and Other Drugs after They Are Included in the City's Medical Insurance Payment List	2023-08-30
Shanghai	Notice on Publishing the Adjustment of Personal Co-payment Standards for Lenvatinib after It Is Included in the City's Medical Insurance Payment List	2023-08-31
Shanghai	Notice on Issuing the Shanghai Designated Medical Institutions Medical Insurance Fund Supervision Credit Management Measures (Trial)	2023-09-01
Shanghai	Notice on Publishing the Personal Co-payment Standards for Gefitinib and Other Drugs after They Are Included in the City's Medical Insurance Payment List	2023-09-02
Shanghai	Notice on Publishing the Personal Co-payment Standards for Bevacizumab and Other Drugs after They Are Included in the City's Medical Insurance Payment List	2023-09-03
Shanghai	Notice on Publishing the Personal Co-payment Standards for Dasatinib and Other Drugs after They Are Included in the City's Medical Insurance Payment List	2023-09-04
Shanghai	Notice on Publishing the Personal Co-payment Standards for Erlotinib and Other Drugs after They Are Included in the City's Medical Insurance Payment List	2023-09-05
Shanghai	Notice on Publishing the Personal Co-payment Standards for Lenalidomide and Other Drugs after They Are Included in the City's Medical Insurance Payment List	2023-09-06
Shanghai	Notice on Publishing the Personal Co-payment Standards for Bortezomib and Other Drugs after They Are Included in the City's Medical Insurance Payment List	2023-09-07
Shanghai	Notice on Publishing the Personal Co-payment Standards for Trastuzumab after It Is Included in the City's Medical Insurance Payment List	2023-09-08
Shanghai	Notice on Publishing the Personal Co-payment Standards for Bortezomib and Other Drugs after They Are Included in the City's Medical Insurance Payment List	2023-09-09
Shanghai	Notice on Publishing the Personal Co-payment Standards for Apatinib and Other Drugs after They Are Included in the City's Medical Insurance Payment List	2023-09-10
Shanghai	Notice on Publishing the Personal Co-payment Standards for Imatinib after It Is Included in the City's Medical Insurance Payment List	2023-09-11
Shanghai	Notice on Publishing the Personal Co-payment Standards for Lenalidomide and Other Drugs after They Are Included in the City's Medical Insurance Payment List	2023-09-12
Shanghai	Notice on Publishing the Personal Co-payment Standards for Abiraterone and Other Drugs after They Are Included in the City's Medical Insurance Payment List	2023-09-13
Shanghai	Notice on Publishing the Personal Co-payment Standards for Lenalidomide after It Is Included in the City's Medical Insurance Payment List	2023-09-14
Shanghai	Notice on Publishing the Personal Co-payment Standards for Rituximab after It Is Included in the City's Medical Insurance Payment List	2023-09-15
Shanghai	Notice on Publishing the Personal Co-payment Standards for Lenalidomide after It Is Included in the City's Medical Insurance Payment List	2023-09-16
Shanghai	Notice on Publishing the Personal Co-payment Standards for Bortezomib after It Is Included in the City's Medical Insurance Payment List	2023-09-17
Tianjin	Notice on Strengthening the Collection and Application of Drug Traceability Codes in the Fields of Medical Insurance and Work Injury Insurance	2023-09-18
Tianjin	Notice on Issuing the "National Basic Medical Insurance, Work Injury Insurance, and Maternity Insurance Drug List (2024 Edition)"	2023-09-19
Tianjin	Notice on Accelerating the Integration of Village Health Clinics into Medical Insurance Designated Management	2023-09-20
Tianjin	Notice on Issuing the "National Basic Medical Insurance, Work Injury Insurance, and Maternity Insurance Drug List (2022 Edition)"	2023-09-21
Tianjin	Notice on Issuing the "National Basic Medical Insurance, Work Injury Insurance, and Maternity Insurance Drug List (2021 Edition)"	2023-09-22
Tianjin	Guidance on Establishing and Improving the National Medical Insurance Negotiated Drugs "Dual-Channel" Management Mechanism	2023-09-23
Tianjin	Interim Measures for the Management of Retail Pharmacies under Medical Insurance	2023-09-24
Tianjin	Interim Measures for the Management of Medical Institutions under Medical Insurance	2023-09-25
Tianjin	Notice on Issuing the "National Basic Medical Insurance, Work Injury Insurance, and Maternity Insurance Drug List (2020 Edition)"	2023-09-26
Tianjin	Notice on Issuing the "National Basic Medical Insurance, Work Injury Insurance, and Maternity Insurance Drug List"	2023-09-27
Tianjin	Notice on Implementing the National Basic Medical Insurance, Work Injury Insurance, and Maternity Insurance Drug List (2024 Edition)	2023-09-28
Tianjin	Notice on Issuing the "Tianjin Retail Pharmacy Medical Insurance Designated Management Measures"	2023-09-29
Tianjin	Notice on Issuing the "Tianjin Medical Institutions Medical Insurance Designated Management Measures"	2023-09-30
Tianjin	Notice on Effectively Implementing the 2019 National Medical Insurance Negotiated Drugs Rollout	2023-10-01
Tianjin	Notice on Issuing the "National Basic Medical Insurance, Work Injury Insurance, and Maternity Insurance Drug List (2017 Edition)"	2023-10-02
Tianjin	Notice on Issuing the "Tianjin Medical Insurance Designated Medical Institutions Management Measures (Trial)"	2023-10-03
Tianjin	Notice on Including 17 Anti-Cancer Drugs in the National Basic Medical Insurance, Work Injury Insurance, and Maternity Insurance Drug List (Category B)	2023-10-04
Tianjin	Notice on Further Addressing Issues Related to the Implementation of the National Basic Medical Insurance, Work Injury Insurance, and Maternity Insurance Drug List (2017 Edition)	2023-10-05
Tianjin	Notice on Including 36 Drugs in the National Basic Medical Insurance, Work Injury Insurance, and Maternity Insurance Drug List (Category B)	2023-10-06
Tianjin	Notice on Issuing the Interim Measures for the Management of Traditional Chinese Medicine (TCM) Decoction Pieces and TCM Formula Granules under Basic Medical Insurance, Work Injury Insurance, and Maternity Insurance	2023-10-07
Tianjin	Notice on Implementing the National Basic Medical Insurance, Work Injury Insurance, and Maternity Insurance Drug List (2023 Edition)	2023-10-08
Tianjin	Notice on Adjusting the Outpatient Drug Coverage for Negotiated Drugs in the 2023 Negotiation Drug List	2023-10-09
Tianjin	Notice on Implementing the National Basic Medical Insurance, Work Injury Insurance, and Maternity Insurance Drug List (2021 Edition)	2023-10-10
Tianjin	Notice on Connecting with the 2019 National Drug List	2023-10-11
Tianjin	Notice on Further Implementing the National Basic Medical Insurance, Work Injury Insurance, and Maternity Insurance Drug List (2017 Edition)	2023-10-12
Tianjin	Notice on Including 36 Drugs in the National Basic Medical Insurance, Work Injury Insurance, and Maternity Insurance Drug List (Category B)	2023-10-13
Shandong	Notice on Issuing the "Shandong Province Designated Medical Institutions Medical Insurance Credit Evaluation Measures"	2023-10-14
Shandong	Notice on Issuing the "Shandong Province Basic Medical Insurance and Maternity Insurance Medical Institutions Formulations, Traditional Chinese Medicine Decoction Pieces List (2024 Edition)"	2023-10-15
Shandong	Notice on Implementing the "National Basic Medical Insurance, Work Injury Insurance, and Maternity Insurance Drug List (2024 Edition)"	2023-10-16
Shandong	Notice on Accelerating the Integration of Village Health Clinics into Medical Insurance Designated Management	2023-10-17
Shandong	Notice on Strengthening the Price Monitoring and Management of Medical Insurance Drugs in Designated Retail Pharmacies	2023-10-18
Shandong	Notice on Issuing the "Shandong Province Basic Medical Insurance Medical Institutions Formulations Payment Management Interim Measures" and the "Shandong Province Basic Medical Insurance Traditional Chinese Medicine Decoction Pieces Payment Management Interim Measures"	2023-10-19
Shandong	Notice on Implementing the "National Basic Medical Insurance, Work Injury Insurance, and Maternity Insurance Drug List (2023 Edition)"	2023-10-20
Shandong	Notice on Integrating Designated Retail Pharmacies into Outpatient Management	2023-10-21
Shandong	Notice on Implementing the "National Basic Medical Insurance, Work Injury Insurance, and Maternity Insurance Drug List (2022 Edition)"	2023-10-22
Shandong	Notice on Addressing the Adjustment of Provincial Supplementary Drugs for Basic Medical Insurance, Work Injury Insurance, and Maternity Insurance (2022)	2023-10-23
Shandong	Notice on Implementing the "National Basic Medical Insurance, Work Injury Insurance, and Maternity Insurance Drug List (2021 Edition)"	2023-10-24
Shandong	Notice on Further Implementing the National Medical Insurance Negotiated Drugs Rollout Implementation Plan	2023-10-25
Shandong	Notice on Addressing the Adjustment of Provincial Supplementary Drugs for Basic Medical Insurance, Work Injury Insurance, and Maternity Insurance (2021)	2023-10-26
Shandong	Notice on Implementing the "National Basic Medical Insurance, Work Injury Insurance, and Maternity Insurance Drug List (2020 Edition)"	2023-10-27
Shandong	Notice on Strictly Implementing the "Medical Institutions Medical Insurance Designated Management Interim Measures" and the "Retail Pharmacies Medical Insurance Designated Management Interim Measures"	2023-10-28
Shandong	Notice on Addressing the Adjustment of Provincial Supplementary Drugs for Basic Medical Insurance, Work Injury Insurance, and Maternity Insurance (2020)	2023-10-29
Shandong	Notice on Removing Certain Drugs from the "Shandong Province Basic Medical Insurance, Work Injury Insurance, and Maternity Insurance Drug List (2017 Edition)"	2023-10-30
Shandong	Notice on Forwarding the "Notice on Implementing the New National Basic Medical Insurance, Work Injury Insurance, and Maternity Insurance Drug List"	2023-10-31
Shandong	Notice on Submitting the First Batch of Provincial-Level Medical Insurance "Dual-Channel" Pharmacy Agreement Retail Pharmacies for Management	2023-11-01
Guangdong	Notice on Extending the Validity Period of the Interim Measures for the Management of Medical Institutions Medical Insurance Designated Management in Guangdong Province	2023-11-02
Guangdong	Notice on Extending the Validity Period of the Interim Measures for the Management of Retail Pharmacies under Medical Insurance in Guangdong Province	2023-11-03
Guangdong	Notice on Issuing the "Operating Procedures for the Management of Medical Institutions Medical Insurance Designated Management in Guangdong Province"	2023-11-04
Guangdong	Notice on Issuing the "Operating Procedures for the Management of Retail Pharmacies Medical Insurance Designated Management in Guangdong Province"	2023-11-05
Guangdong	Notice on Issuing the Interim Measures for the Management of Retail Pharmacies under Medical Insurance in Guangdong Province	2023-11-06
Guangdong	Notice on Issuing the Interim Measures for the Management of Medical Institutions under Medical Insurance in Guangdong Province	2023-11-07
Guangdong	Notice on Issuing the 2025 "Dual-Channel" and Special Payment Drug List	2023-11-08
Guangdong	Notice on Issuing the "Guangdong Province Basic Medical Insurance, Work Injury Insurance, and Maternity Insurance Drug List (2025 Edition)"	2023-11-09
Guangdong	Notice on Issuing the "National Basic Medical Insurance, Work Injury Insurance, and Maternity Insurance Drug List (2024 Edition)"	2023-11-10
Guangdong	Notice on Regulating the Management of External Prescription Handling for Medical Insurance Drugs	2023-11-11
Guangdong	Notice on Issuing the 2024 "Dual-Channel" and Special Payment Drug List	2023-11-12
Guangdong	Notice on Further Integrating Designated Retail Pharmacies into Outpatient Management	2023-11-13
Guangdong	Notice on Issuing the "Guangdong Province Basic Medical Insurance, Work Injury Insurance, and Maternity Insurance Drug List (2023 Edition)"	2023-11-14
Guangdong	Notice on Issuing the "Dual-Channel" Managed Drug List (2023 Edition)	2023-11-15
Guangdong	Notice on Issuing the "Guangdong Province Basic Medical Insurance, Work Injury Insurance, and Maternity Insurance Medical Consumables List (2022 Edition)"	2023-11-16
Guangdong	Notice on Issuing the "Guangdong Province Basic Medical Insurance, Work Injury Insurance, and Maternity Insurance Drug List (2019 Edition)"	2023-11-17
Guangdong	Notice on Forwarding the National Medical Insurance Administration's Notice on Including 17 Anti-Cancer Drugs in the National Basic Medical Insurance, Work Injury Insurance, and Maternity Insurance Drug List (Category B)	2023-11-18
Guangdong	Notice on Further Integrating Designated Retail Pharmacies into Outpatient Management	2023-11-19
Guangdong	Notice on Issuing the "Guangdong Province Basic Medical Insurance, Work Injury Insurance, and Maternity Insurance Drug List (2021 Edition)"	2023-11-20
Guangdong	Notice on Issuing the "Guangdong Province Dual-Channel Managed Drug List (2021 Edition)"	2023-11-21
Guangdong	Notice on Implementing the National Basic Medical Insurance, Work Injury Insurance, and Maternity Insurance Drug List (2017 Edition)	2023-11-22
Zhejiang	Notice on Implementing the National Medical Insurance Negotiation Drug "Dual-Channel" Management Mechanism	2023-11-23
Zhejiang	Notice on Including 17 Anti-Cancer Drugs in the National Basic Medical Insurance, Work Injury Insurance, and Maternity Insurance Drug List (Category B)	2023-11-24
Zhejiang	Notice on Regulating and Improving the Agreement Management of Designated Medical Institutions for Basic Medical Insurance in Zhejiang Province	2023-11-25
Zhejiang	Notice on the Guidance on Improving the Agreement Management of Designated Medical Institutions for Basic Medical Insurance	2023-11-26
Zhejiang	Notice on Announcing the First Batch of Compound Western Medicine List for Basic Medical Insurance, Work Injury Insurance, and Maternity Insurance in Zhejiang Province	2023-11-27
Zhejiang	Notice on Implementing the National Drug List Category A Drugs	2023-11-28
Zhejiang	Notice on Issuing the "Implementation Guidelines for Designated Retail Pharmacies for Urban Employee Basic Medical Insurance in Zhejiang Province" (Trial Version)	2023-11-29
Zhejiang	Notice on Issuing the "National Basic Medical Insurance, Work Injury Insurance, and Maternity Insurance Drug List (2023 Edition)"	2023-11-30
Zhejiang	Notice on Issuing the "National Basic Medical Insurance, Work Injury Insurance, and Maternity Insurance Drug List (2022 Edition)"	2023-12-01
Zhejiang	Notice on Issuing the "National Basic Medical Insurance, Work Injury Insurance, and Maternity Insurance Drug List (2021 Edition)"	2023-12-02
Zhejiang	Notice on Adapting to the Normalization of National Medical Insurance Negotiation Drugs and Continuing the Rollout of Negotiated Drugs	2023-12-03
Zhejiang	Notice on Announcing the Third Batch of Hospital Formulations for Basic Medical Insurance, Work Injury Insurance, and Maternity Insurance	2023-12-04
Zhejiang	Notice on Announcing the Fourth Batch of Hospital Formulations for Basic Medical Insurance, Work Injury Insurance, and Maternity Insurance	2023-12-05
Zhejiang	Notice on Removing Certain Drugs from the National Basic Medical Insurance, Work Injury Insurance, and Maternity Insurance Drug List in Zhejiang Province	2023-12-06
Zhejiang	Notice on Announcing the First Batch of Compound Western Medicine List for Basic Medical Insurance, Work Injury Insurance, and Maternity Insurance in Zhejiang Province	2023-12-07
Zhejiang	Notice on Properly Supplementing the Basic Medical Insurance Drug Coverage	2023-12-08
Zhejiang	Notice on Issuing the Interim Measures for the Management of Designated Medical Institutions for Urban Employee Basic Medical Insurance	2023-12-09
Zhejiang	Notice on Issuing the "Implementation Guidelines for Designated Retail Pharmacies for Urban Employee Basic Medical Insurance in Zhejiang Province" (Trial Version)	2023-12-10
Zhejiang	Notice on Implementing the "National Basic Medical Insurance, Work Injury Insurance, and Maternity Insurance Drug List (2024 Edition)"	2023-12-11
Zhejiang	Notice on Temporarily Including 15 Drugs, Including "Compound Acetaminophen and Amphetamine Capsules," in the Medical Insurance Payment Scope	2023-12-12
Zhejiang	Notice on Completing the Adjustment of Supplementary Drugs for Basic Medical Insurance, Work Injury Insurance, and Maternity Insurance across the Province	2023-12-13
Zhejiang	Notice on Implementing the "National Basic Medical Insurance, Work Injury Insurance, and Maternity Insurance Drug List (2021 Edition)"	2023-12-14
Zhejiang	Notice on Issuing the "Evaluation Guidelines for Designated Medical Institutions and Retail Pharmacies for Medical Insurance in Zhejiang Province"	2023-12-15
Zhejiang	Notice on Implementing the "National Basic Medical Insurance, Work Injury Insurance, and Maternity Insurance Drug List (2020 Edition)"	2023-12-16
Zhejiang	Notice on Implementing the National Medical Insurance Drug List Management Requirements	2023-12-17
Zhejiang	Notice on Implementing the "National Basic Medical Insurance, Work Injury Insurance, and Maternity Insurance Drug List"	2023-12-18
Beijing	Notice on Announcing the 5 Pilot Pharmacies for National Medical Insurance Negotiation Drug "Dual-Channel" Management	2023-12-19
Beijing	Notice on Initiating the First Batch of New Medical Insurance Designated Medical Institutions for 2024	2023-12-20
Beijing	Notice on Announcing the First Batch of National Medical Insurance Negotiation Drug "Dual-Channel" Management Pilot Pharmacies	2023-12-21
Beijing	Notice on Initiating the First Batch of New Medical Insurance Designated Pharmaceutical Institutions for 2023	2023-12-22
Beijing	Notice on Initiating the New Medical Insurance Designated Retail Pharmacies for 2022	2023-12-23
Beijing	Notice on Initiating the New Medical Insurance Designated Medical Institutions for 2022	2023-12-24
Beijing	Notice on Announcing the Fifth Batch of Newly Added Basic Medical Insurance Agreement Managed Designated Medical Institutions for 2021	2023-12-25
Beijing	Notice on Initiating the New Basic Medical Insurance Agreement Managed Designated Medical Institutions for 2021	2023-12-26
Beijing	Notice on Announcing the List of Newly Added Basic Medical Insurance Agreement Managed Designated Medical Institutions for the Fourth Batch of 2021	2023-12-27
Beijing	Notice on Announcing the List of Newly Added Basic Medical Insurance Agreement Managed Designated Medical Institutions for the Third Batch of 2021	2023-12-28
Beijing	Notice on Announcing the List of Newly Added Basic Medical Insurance Agreement Managed Designated Medical Institutions for the Second Batch of 2021	2023-12-29
Beijing	Notice on Announcing the List of Newly Added Basic Medical Insurance Agreement Managed Designated Medical Institutions for the First Batch of 2021	2023-12-30
Beijing	Notice on the Real-Time Settlement of External Prescriptions in Designated Retail Pharmacies under Beijing's Basic Medical Insurance (Trial Version)	2023-12-31
Beijing	Notice on Issuing the "Beijing Basic Medical Insurance, Work Injury Insurance, and Maternity Insurance Drug Directory (2017 Edition)" and Related Drug Filing Management Issues	2024-01-01
Beijing	Notice on Implementing the "National Basic Medical Insurance, Work Injury Insurance, and Maternity Insurance Drug Directory (2024 Edition)"	2024-01-02
Beijing	Notice on Fully Implementing National Medical Insurance Negotiation Drugs in Tertiary Designated Medical Institutions	2024-01-03
Beijing	Notice on the Application Process for National Medical Insurance Negotiation Drug "Dual-Channel" Management Pilot Pharmacies	2024-01-04
Beijing	Notice on Implementing the "National Basic Medical Insurance, Work Injury Insurance, and Maternity Insurance Drug Directory (2023 Edition)"	2024-01-05
Beijing	Notice on Further Enhancing the Pilot Implementation of National Medical Insurance Negotiation Drugs (Trial Version)	2024-01-06
Beijing	Notice from Beijing Municipal Medical Insurance Bureau on Further Enhancing the Pilot Implementation of National Medical Insurance Negotiation Drugs	2024-01-07
Beijing	Notice on Implementing the "National Basic Medical Insurance, Work Injury Insurance, and Maternity Insurance Drug Directory (2022 Edition)"	2024-01-08
Beijing	Notice on Issuing the "Beijing Basic Medical Insurance, Work Injury Insurance Hospital Formulations Reimbursement Directory"	2024-01-09
Beijing	Notice on Temporarily Including Six Drugs, Including "Compound Paracetamol and Amantadine Capsules," into the Reimbursement Scope of Municipal Medical Insurance and Work Injury Insurance	2024-01-10
Beijing	Notice on Announcing the Third Batch of Non-National Medical Insurance Drug List Withdrawals in the Municipality	2024-01-11
Beijing	Notice on Adjusting Issues Related to the Reimbursement Scope of Municipal Basic Medical Insurance, Work Injury Insurance, and Maternity Insurance Drugs	2024-01-12
Beijing	Notice on Issuing the "Beijing Municipal Medical Institution Medical Insurance Designated Management Interim Measures"	2024-01-13
Beijing	Notice on Issuing the "Beijing Municipal Retail Pharmacy Medical Insurance Designated Management Interim Measures"	2024-01-14
Beijing	Notice on Adjusting and Standardizing Issues Related to the Reimbursement Scope of Municipal Basic Medical Insurance, Work Injury Insurance, and Maternity Insurance Drugs	2024-01-15
Beijing	Notice on Adjusting Issues Related to the Reimbursement Scope of Municipal Basic Medical Insurance, Work Injury Insurance, and Maternity Insurance Drugs	2024-01-16
Beijing	Notice on Including 17 National Negotiated Anticancer Drugs into the Reimbursement Scope of Municipal Basic Medical Insurance, Work Injury Insurance, and Maternity Insurance	2024-01-17
Beijing	Notice on Issuing the "Beijing Municipal Basic Medical Insurance, Work Injury Insurance, and Maternity Insurance Drug Directory (2017 Edition)"	2024-01-18
Beijing	Notice on Issuing the "Beijing Municipal Basic Medical Insurance Designated Medical Institutions Agreement Management Measures (Trial)"	2024-01-19
Heilongjiang	Notice on Implementing the Admittance Management Work for Provincial-Level Employee Basic Medical Insurance Outpatient Coordinated Designated Retail Pharmacies	2024-01-20
Heilongjiang	Notice on Removing Provincial-Level Supplementary Drugs from the Heilongjiang Province Basic Medical Insurance, Work Injury Insurance, and Maternity Insurance Drug List	2024-01-21

## Sheet: sheet2
Availability rate of primary, secondary, and tertiary hospitals
Drug Name	Primary Hospitals	Secondary Hospitals	Tertiary Hospitals
Omega-3 Acid Triglycerides(2%) Medium and Long Chain Fat Emulsion/Amino Acids(16)/ Glucose(36%) Injection	0.000162298	0.00471333	0.0656142
Abemaciclib Tablets	0.000649193	0.0113261	0.175382
Abrocitinib Tablets	0.000324596	0.00119592	0.024667
Agalsidase Alfa Concentrated Solution for Infusion	8.11491e-05	0.00309532	0.0547607
Allisartan Isoproxil and Amlodipine Besylate Tablets	0.00486894	0.00900457	0.0643809
Allisartan Isoproxil Tablets	0.0262923	0.0525501	0.178589
Alirocumab injection	0.000243447	0.00471333	0.0794277
Apalutamide Tablets	0.00137953	0.0325712	0.245437
Atilotrelvir Tablets/Ritonavir Tablets(co-packaged)	0.000405745	0.00323602	0.0300937
Azvudine Tablets	0.0476345	0.27274	0.608535
Efbemalenograstim alfa Injection	0.000162298	0.0105522	0.0868278
Efgartigimod Alfa Injection (Subcutaneous Injection)	0.000324596	0.0018994	0.0823878
Elvitegravir, Cobicistat, Emtricitabine and Tenofovir Alafenamide Fumarate Tablets	0.000162298	0.00647204	0.0559941
Icodextrin Peritoneal Dialysis Solution	0.000324596	0.0061203	0.101875
Tenofovir Amibufenamide Tablets	0.000243447	0.0100598	0.108288
Ainuovirine, Lamivudine and Tenofovir Disoproxil Fumarate Tablets	0.000324596	0.00872318	0.0303404
Ainuovirine Tablets	0.000162298	0.00436159	0.026147
Anaprazole Sodium Enteric-coated Tablets	0.00129839	0.0113964	0.0466206
Amlodipine and Folic Acid Tablets (II)	0.00259677	0.0178684	0.0757277
Ondansetron oral soluble Pellicles	0.00178528	0.0271544	0.25703
Orelabrutinib Tablets	0.000811491	0.0125923	0.164529
Ofatumumab Injection	8.11491e-05	0.000562786	0.0214603
Olverembatinib Tablets	0.000162298	0.00175871	0.0542674
Omeprazole and Sodium Bicarbonate for Suspension（II）	0.000973789	0.0104115	0.046374
Oteseconazole Capsules	0.000162298	0.00112557	0.0273804
Bemiparin Sodium Injection	0.000324596	0.0121702	0.0786877
Beinaglutide Injection	0.000324596	0.00907492	0.0446473
Beclometasone Dipropionate，Formoterol Fumarate and Glycopyrrolate Inhalation Aerosol	0.000162298	0.00267323	0.0695609
Benvitimod Cream	0.00722227	0.0227928	0.195363
Bencycloquidium Bromide Nasal Spray	0.0044632	0.0349631	0.208436
Crisugabalin Besilate Capsules	0.00121724	0.00942666	0.0774544
Mirogabalin Besilate Tablets	0.00154183	0.00485403	0.052294
Fultagliptin Benzoate Tablets	0.00178528	0.0149138	0.0431672
Bictegravir Sodium, Emtricitabine and Tenofovir Alafenamide Fumarate Tablets	0.000243447	0.00647204	0.0683276
Bosentan Tablets	0.00121724	0.0177981	0.114948
Vebreltinib Enteric Capsules	0.000649193	0.00267323	0.0337938
Bupivacaine Liposome Injectable Suspension	0.00089264	0.015547	0.211396
Budesonide, Glycopyrronium Bromide and Formoterol Fumarate Inhalation Aerosol	0.00210988	0.0612733	0.227923
Budesonide Enteric Capsules	0.000162298	0.00161801	0.133695
Brigatinib Tablets	0.000486894	0.00450229	0.0989147
Shenge Bushen Capsules	0.00389516	0.00963771	0.0441539
Shenwu Yishen Tablets	0.00284022	0.0467112	0.190429
Enteral Nutritional Emulsion(SP)	0.000243447	0.00112557	0.00666009
Dapagliflozin and Metformin Hydrochloride Sustained-release Tablets (Ⅰ)	0.00787146	0.0341189	0.074001
Daratumumab Injection	0.000568043	0.014351	0.266157
Daratumumab Injection (Subcutaneous Injection)	0.000324596	0.00436159	0.117662
Darolutamide Tablets	0.000568043	0.012733	0.184016
Darbepoetin alfa Injection	8.11491e-05	0.00077383	0.00271337
Dandeng Tongnao Soft Capsules	0.00105494	0.00780865	0.0222003
Deutetrabenazine Tablets	0.000162298	0.00330637	0.0468673
Deucravacitinib Tablets	0.000730342	0.0018994	0.0259003
Insulin Degludec and Insulin Aspart Injection	0.00770916	0.0825888	0.370498
Insulin Degludec and Liraglutide Injection	0.00202873	0.045656	0.257277
Dimdazenil Capsules	0.00154183	0.0059796	0.0411939
Dexamethasone Intravitreal Implant	8.11491e-05	0.00337671	0.0912679
Diazepam Nasal Spray	0.00300252	0.0188533	0.176862
BDDE-Crosslinked Sodium Hyaluronate Injection	0.00137953	0.00858248	0.0860878
Donglingcao Dropping Pills	0.00259677	0.0154766	0.0853478
Duzhi Pills	0.000973789	0.00724587	0.0404539
Dulaglutide Injection	0.0132273	0.115793	0.445979
Dupilumab Injection	0.000730342	0.0113964	0.25703
Dorzagliatin Tablets	0.00957559	0.022019	0.126542
Enlonstobart Injection	0.000162298	0.00077383	0.0291071
Enarodustat Tablets	0.000243447	0.00358776	0.111001
Entecavir Granules	0.000243447	0.00295463	0.0160335
Faricimab Injection	8.11491e-05	0.00161801	0.0675876
Finerenone Tablets	0.00811491	0.0498769	0.270597
Fenofibric Acid Tablets	0.00194758	0.0177278	0.0828811
Fruquintinib Capsules	0.000243447	0.00963771	0.160582
Vorolanib Tablets	0.000405745	0.0018994	0.0335471
Haloperidol Oral Solution	8.11491e-05	0.000844179	0.00468673
Fluocinolone Acetonide Intravitreal Implants	0.000162298	0.0020401	0.028367
Fluticasone Furoate, Umeclidinium Bromide, Vilanterol	0.00292137	0.0607105	0.314504
Fluzoparib Capsule	0.00129839	0.0348224	0.321904
Compound Electrolyte Intraocular Irrigating Solution	0.00340826	0.0335561	0.157375
Compound Huangdai Tablets	0.000162298	0.00372846	0.0705476
Polyethylene Glycol（3350） and Electrolytes Powder	0.000324596	0.00225114	0.0315738
Oliceridine Fumarate Injection	0.00332711	0.0370032	0.163542
Tegileridine Fumarate Injection	8.11491e-05	0.00140696	0.0330538
Insulin Glargine and Lixisenatide Injection(Ⅰ)	0.00624848	0.0352445	0.166009
Insulin Glargine and Lixisenatide Injection(Ⅱ)	0.00365171	0.011115	0.0488407
Sodium Oligomannate Capsules	0.0170413	0.0677453	0.27553
Glycopyrronium Bromide and Formoterol Fumarate Inhalation Aerosol	0.00137953	0.0448118	0.177356
Hemofiltration Replacement Fluid of Sodium Citrate	8.11491e-05	0.000211045	0.0106068
Envonalkib Citrate Capsules	8.11491e-05	0.000140696	0.0145535
Guselkumab Injection	0.00178528	0.0129441	0.127035
Guanhuangmu Granules	0.00259677	0.00858248	0.0402072
Total Flavonoids of Lysimachia Capsules	0.000405745	0.00295463	0.0379872
Hybutimibe Tablets	0.00137953	0.0118185	0.109028
Herombopag Olamine Tablets	0.0117666	0.124165	0.595708
Henagliflozin Proline and Metformin Hydrochloride Extended-release Tablets (Ⅰ)	0.000162298	0.000492438	0.00394672
Henagliflozin Proline and Metformin Hydrochloride Extended-release Tablets (Ⅱ)	0.000649193	0.00576855	0.0439073
Huzhen Qingfeng Capsules	0.000324596	0.00675343	0.0535274
Desvenlafaxine Succinate Sustained-release Tablets	0.00105494	0.00450229	0.0150469
Ribociclib Succinate Tablets	0.000324596	0.000562786	0.0490873
Succinylated Gelatin, Multiple Electrolytes and Sodium Acetate Injection	8.11491e-05	0.00738656	0.0703009
Huashi Baidu Granules	0.00178528	0.0288428	0.137642
Ciclosporin Eye Drops（Ⅱ）	0.0104682	0.0785086	0.294771
Sodium Zirconium Cyclosilicate Powder	0.00470665	0.0827295	0.396892
Cipepofol Injection	0.00178528	0.040802	0.249877
Total Flavonoids of Abelmoschus Flower Buccal Tablets	0.000324596	0.00161801	0.00962013
Progesterone Injection(II)	8.11491e-05	0.00281393	0.0448939
Donafenib Tosilate Tablets	0.000405745	0.00534647	0.0900345
Niraparib Tosilate Capsules	0.00146068	0.044038	0.323878
Almonertinib Mesilate Tablets	8.11491e-05	0.00569821	0.105821
ApatinibMesylateTablets	0.00770916	0.140485	0.600641
Befotertinib Mesylate Capsules	0.000568043	0.00386915	0.0537741
Belumosudil Mesylate Tablets	8.11491e-05	0.000422089	0.0194869
Dabrafenib mesylate capsules	0.000162298	0.000351741	0.0372472
Furmonertinib Mesilate Tablets	0.000486894	0.00365811	0.0429206
Flumatinib Mesylate Tablets	8.11491e-05	0.00309532	0.0658609
Rilertinib Mesylate Tablets	8.11491e-05	0.00288428	0.0683276
Methoxy Polyethylene Glycol-Epoetin Beta Injection	0.000324596	0.00196975	0.0241737
Jiangzhi Tongluo Soft Capsules	0.00235332	0.011115	0.0315738
Jieyu Chufan Capsules	0.000730342	0.00865283	0.0446473
Jinhua Qinggan Granules	0.00202873	0.0246219	0.0925012
Honeysuckle Oral Solution	0.00089264	0.0278579	0.0833744
Jiuwei Zhi Ke Oral Solution	0.00137953	0.00548716	0.0315738
Polyethylene Glycol Loxenatide Injection	0.00146068	0.0221597	0.184756
Cadonilimab Injection	0.000486894	0.00436159	0.0806611
Conbercept Ophthalmic Injection	0.00129839	0.0244108	0.251603
Contezolid Tablets	8.11491e-05	0.000351741	0.0162802
Cofrogliptin Tablets	0.00292137	0.0101301	0.0498273
Crisaborole Ointment	0.000324596	0.00218079	0.0658609
Clotrimazole Vaginal Swelling Suppositories	0.00868295	0.0871614	0.260237
Kunxin Ning Granules	0.000649193	0.00351741	0.0222003
Ledipasvir and Sofosbuvir Tablets	0.000243447	0.00921562	0.0902812
Leritrelvir Tablets	0.00267792	0.0161801	0.047114
Ranibizumab Injections	0.00243447	0.0478368	0.288357
Linperlisib Tablets	0.000162298	0.00154766	0.101135
Sodium Phosphates Powder	0.00121724	0.026662	0.0937346
Retagliptin Phosphate Tablets	0.00649193	0.0243405	0.101135
Emitasvir Phosphate Capsules	0.000243447	0.007879	0.0451406
Mecapegfilgrastim Injection	0.00251562	0.0638058	0.450913
Lubiprostone Soft Capsules	0.000162298	0.00365811	0.0557474
Lusutrombopag Tablets	0.000324596	0.00196975	0.0888012
Lorlatinib Tablets	0.000243447	0.00218079	0.0638875
Clobazam Tablets	0.00178528	0.00717552	0.0582141
Tafamidis Soft Capsules	8.11491e-05	0.000211045	0.0115935
Pyrotinib Maleate Tablets	0.00227217	0.0923672	0.540207
Azilsartan Medoxomil Potassium Tablets	0.00340826	0.00358776	0.0456339
Mepolizumab Injection	0.000243447	0.00225114	0.0404539
Mesalazine Enteric-coated Sustained-release Capsules	0.00089264	0.00823074	0.0436606
Potassium Aspartate and Magnesium Aspartate and Xylitol Injection	0.000162298	0.000703482	0.00567341
ORNITHINE ASPARTATE GRANULES	0.0271038	0.100106	0.291564
Montelukast Sodium Oral Soluble Film	0.00243447	0.0119592	0.0846078
Midazolam Hydrochloride Oral Solution	0.00202873	0.023426	0.121362
Midazolam Oromucosal Solution	0.000162298	0.000562786	0.026147
Minodronic Acid Tablets	0.00089264	0.00759761	0.0342871
Narlumosbart Injection	0.000162298	0.000562786	0.0106068
Netupitant and Palonosetron Hydrochloride Capsules	0.000162298	0.00119592	0.0335471
Nimotuzumab Injection	8.11491e-05	0.00140696	0.0666009
Nusinersen Sodium Injection	8.11491e-05	0.000492438	0.0646275
Pamiparib Capsules	0.000649193	0.00590925	0.0678342
Pegmolesatide Injection	8.11491e-05	0.000844179	0.0379872
spesolimab injection	0.000162298	0.000211045	0.0266404
Nemonoxacin Malate and Sodium Chloride Injection	0.000568043	0.0199789	0.147755
Henagliflozin Proline Tablets	0.00543699	0.00175871	0.0098668
Ganagliflozin Proline Tablets	0.00495009	0.0291242	0.0663542
Pregabalin Sustained-release Tablets	0.000811491	0.00724587	0.0698076
Qirui Weishu Capsules	8.11491e-05	0.00358776	0.0222003
Qihuang Tongmi Soft Capsules	0.000649193	0.0218783	0.103355
Qijiao Tiaojing Granules	0.000162298	0.00218079	0.026887
Qizhi Yishen Capsules	0.00616733	0.0227225	0.0594475
Dalpiciclib Isethionate Tablets	0.00194758	0.0626803	0.435619
Qinwei Granules	8.11491e-05	0.00232149	0.0185002
Deuremidevir Hydrobromide Tablets	0.000649193	0.0061203	0.0382338
Qingfei Paidu Granules	8.11491e-05	0	0
Trametinib tablets	0.000162298	0.000351741	0.0360138
Ruyi Zhenbao Tablets	0.00324596	0.0211045	0.0552541
Ripertamab Injection	0.000162298	0.00105522	0.0308337
Ripretinib Tablets	0.000243447	0.00218079	0.0377405
Rosuvastatin Calcium and Ezetimibe Tablets (I)	0.00137953	0.00309532	0.022447
Rezvilutamide Tablets	0.00178528	0.05656	0.406759
Savolitinib Tablets	8.11491e-05	0.00422089	0.0678342
Sanhan Huashi Granules	0.000162298	0.00154766	0.0130735
Mulberry Twig Alkaloids Tablets	0.0137953	0.0584594	0.173409
Mitoxantrone Hydrochloride Injection for Tracing	0.000730342	0.0061203	0.149975
Chloral Hydrate/Syrup (Complex packing)	0.00137953	0.0241294	0.153922
Secukinumab Injection	0.00227217	0.0460781	0.333498
Selexipag Tablets	0.000568043	0.00900457	0.0828811
Semaglutide Injection	0.00251562	0.0285614	0.248643
Stiripentol for Suspension	0.000162298	0.000211045	0.00592008
Surufatinib Capsules	0.000162298	0.00309532	0.0693143
Sofosbuvir and velpatasvir tablets	0.00186643	0.0264509	0.198816
Telpegfilgrastim Injection	0.000243447	0.00239184	0.0436606
Tanreqing Capsules	0.00373286	0.0303201	0.117662
Toripalimab Injection	0.00129839	0.026662	0.206463
Tegoprazan Tablets	0.00308366	0.0351038	0.189443
Tislelizumab Injection	0.00235332	0.0971509	0.460779
Tildrakizumab Injection	0.000568043	0.00422089	0.0584608
Tongluo Mingmu Capsules	8.11491e-05	0.000844179	0.00542674
Tongmai Jiangtang Capsules	0.00519354	0.0398171	0.0567341
Ketoprofen Cataplasms	0.00641078	0.0481885	0.142329
Tafolecimab Injection	0.000486894	0.0106226	0.111988
Tobramycin Inhalation Solution	0.000243447	0.00330637	0.0296004
Tunlametinib Capsules	0.000162298	0.00112557	0.0355205
Vericiguat Tablets	0.00219102	0.0360886	0.175629
Venetoclax Tablets	0.000162298	0.00126627	0.0722743
Umeclidinium Bromide and Vilanterol Trifenatate Powder for Inhalation	0.000486894	0.00675343	0.131722
Upadacitinib Sustained-release Tablets	0.000162298	0.00196975	0.0518007
Ustekinumab Injection	0.00170413	0.0140696	0.188456
Ustekinumab Injection (Intravenous Infusion)	0.000405745	0.00555751	0.135422
Wuhu Oral Solution	0.00259677	0.0444601	0.172176
Chidamide Tablets	0.000568043	0.0168132	0.181796
Chiglitazar Sodium Tablets	0.0111174	0.0246219	0.131968
Sitagliptin and Metformin Hydrochloride Sustained-release Tablets(Ⅱ)	0.000324596	0.00492438	0.0150469
Cetuximab Solution for Infusion	8.11491e-05	0.00710517	0.213123
Simnotrelvir Tablets/Ritonavir Tablets(co-packaged)	0.000568043	0.0264509	0.218056
Pediatric Multivitamins Injection (13)	0.000162298	0.00541681	0.0796744
Pediatric Jingxing Zhike Granules	0.00121724	0.0237074	0.104341
Pediatric Niuhuang Qingxin Powder	0.00105494	0.0142807	0.0397139
Pediatric Zibei Xuanfei Syrup	0.000649193	0.00436159	0.025407
Sintilimab Injection	0.00348941	0.0953922	0.453873
Xuanfei Baidu Granules	0.000243447	0.0058389	0.0204736
Xuanqi Jianggu Tablets	0.00146068	0.0229335	0.0949679
Xuebijing Injection	0.000568043	0.110939	0.442526
Arbidol Hydrochloride Granules	0.00194758	0.0256771	0.0999013
Alectinib Hydrochloride Capsules	0.000405745	0.0120295	0.196349
Anlotinib Hydrochloride Capsules	0.00121724	0.0753429	0.507893
Ozanimod Hydrochloride Capsules	0.000162298	0.000422089	0.00789344
Ensartinib Hydrochloride Capsules	0.00113609	0.0182905	0.134682
Metformin Hydrochloride Sustained-release Tablets(IV)	0.00089264	0.00225114	0.00888012
Fexofenadine Hydrochloride for Suspension	8.11491e-05	0.00520577	0.0318204
Fluoxetine Hydrochloride Oral Solution	0.000405745	0.0040802	0.0266404
Keverprazan Hydrochloride Tablets	0.00454435	0.0373549	0.166256
Clonidine Hydrochloride Sustained-Release Tablets	0.000973789	0.00464298	0.0451406
Coblopasvir Hydrochloride Capsules	0.00154183	0.0431235	0.247163
Lidocaine Hydrochloride Ophthalmic Gel	0.000486894	0.00182905	0.0143069
Memantine Hydrochloride Oral Soluble Film	0.000324596	0.00816039	0.107301
Nalfurafine Hydrochloride Orally Disintegrating Tablets	0.00162298	0.0111854	0.0764677
Neticonazole Hydrochloride Cream	0.00154183	0.00140696	0.00641342
Trazodone Hydrochloride Sustained-release Tablets	0.00381401	0.0312346	0.098668
Pitolisant Hydrochloride Tablets	8.11491e-05	0.000211045	0.0160335
Cefcapene Pivoxil Hydrochloride Granules	0.00129839	0.00422089	0.0345338
Toludesvenlafaxine Hydrochloride Sustained-release Tablets	0.00137953	0.00738656	0.0767144
Iruplinalkib Tablets	0.000324596	0.00309532	0.0458806
Edaravone and Dexborneol Concentrated Solution for Injection	0.0043009	0.14133	0.477306
Insulin icodec Injection	0.000324596	0.00175871	0.0411939
Etanercept Solution for Injection	0.000324596	0.0113261	0.130735
Eplerenone Tablets	0.00089264	0.0114668	0.0562407
Ixekizumab Injection	0.000324596	0.00218079	0.101381
Ivonescimab Injection	0.000162298	0.00309532	0.0525407
Ezetimibe and Atorvastatin Calcium Tablets（Ⅱ）	0.0039763	0.0077383	0.0278737
Ferric Derisomaltose Injection	8.11491e-05	0.000562786	0.0212136
Yishen Yangxin Anshen Tablets	0.000649193	0.00724587	0.0345338
Icariin Soft Capsules	0.000162298	0.00119592	0.0128268
Indacaterol Acetate, Glycopyrronium Bromide and Mometasone Furoate Powder for Inhalation(Ⅱ)	8.11491e-05	0.00295463	0.0192403
Indacaterol Maleate and Glycopyrronium Bromide Powder for Inhalation	0.000162298	0.0104115	0.192896
Dexketoprofen Trometamol Injection	0.00146068	0.0544495	0.194869
Zuberitamab Injection	0.000162298	0.00281393	0.101628
Zanubrutinib Capsules	0.00105494	0.025044	0.230636
Sucroferric Oxyhydroxide Chewable Tablets	0.00486894	0.0472037	0.210409
Total Flavonoids of Fructus Aurantii Tablets	0.00235332	0.0111854	0.0333004
Sodium Iodide[131I] Capsule for Therapeutic Use	8.11491e-05	7.03482e-05	0.00764677
Zhishi Tongluo Capsules	0.00511239	0.0446711	0.129748
Omega-3 Acid Triglycerides(2%) Medium and Long Chain Fat Emulsion/Amino Acids(16)/Glucose(30%)Injection	0.000162298	0.000844179	0.00370005
Medium and Long Chain Fat Emulsion，Amino Acids(16)and Glucose(36％)Injection	0.000324596	0.00471333	0.0656142
Recombinant Mycobacterium Tuberculosis Fusion Protein(EC)	0.00332711	0.00830109	0.0187469
Recombinant Human Thrombin	0.000243447	0.00211045	0.0320671
Recombinant Human Endostatin Injection	0.000162298	0.0243405	0.26813
Aripiprazole for Injection	0.000973789	0.00794935	0.0362605
Aponermin for Injection	0.000162298	0.000422089	0.025407
Ilaprazole Sodium for Injection	8.11491e-05	0.0080197	0.0259003
Omalizumab for Injection	0.000405745	0.0125923	0.147262
Omalizumab alfa for Injection	0.000243447	0.00316567	0.0646275
Belimumab powder for concentrate for solution for infusion	8.11491e-05	0.00161801	0.105575
Remimazolam Besylate for Injection	0.00965674	0.118677	0.291071
Danshen Polyphenolic Acid for Injection	0.000162298	0.0323602	0.105328
Trastuzumab Deruxtecan for Injection	0.000162298	0.00232149	0.0212136
Trastuzumab Emtansine for Injection	0.000162298	0.00633134	0.160582
Goserelin Microspheres for Injection	0.000162298	0.0175871	0.131228
Astragalus Polysaccharide For Injection	8.11491e-05	0.0167429	0.131228
Omadacycline Tosilate for Injection	0.000324596	0.00246219	0.0897879
Remimazolam Tosilate for Injection	0.0041386	0.0386915	0.28145
Nafamostat Mesilate for Injection	0.00251562	0.0428421	0.195116
Carfilzomib for Injection	8.11491e-05	0.00358776	0.147015
Camrelizumab for Injection	0.00722227	0.171509	0.651209
Risperidone Microspheres for Injection (Ⅱ)	0.000649193	0.00330637	0.0259003
Amphotericin B Cholesteryl Sulfate Complex for Injection	0.000486894	0.00323602	0.144795
Fospropofol Disodium for Injection	0.00235332	0.012733	0.0513074
Levornidazole Disodium Phosphate for Injection	0.00146068	0.0226521	0.134682
Luspatercept for Injection	0.00121724	0.0059796	0.0905279
Perfluoropropane-albumin Microspheres for Injection	0.000405745	0.00703482	0.0811544
Perflubutane Microspheres for Injection	0.000405745	0.00626099	0.117908
Telitacicept for Injection	0.000568043	0.0116075	0.170942
Ceftobiprole Medocaril Sodium for Injection	0.000243447	0.00316567	0.0545141
Cefodizime Sodium for Injection and Sodium Chloride Injection	8.11491e-05	0.000492438	0.00148002
Cefoperazone Sodium and Sulbactam Sodium for Injection and Sodium Chloride Injection	0.00219102	0.0061203	0.0135668
Ceftazidime for Injection and 5% Glucose Injection	0.00186643	0.0124516	0.025407
Ceftazidime for Injection and Sodium Chloride Injection	0.0115232	0.018783	0.0259003
Cefoxitin Sodium for Injection and Sodium Chloride Injection	0.000486894	0.00295463	0.0123335
Brentuximab Vedotin for Injection	0.000324596	0.00309532	0.122595
Vedolizumab for injection	0.00089264	0.011115	0.169709
Disitamab Vedotin For Injection	0.000973789	0.0108336	0.131968
Polatuzumab Vedotin for Injection	0.000162298	0.000351741	0.0424272
Landiolol Hydrochloride for Injection	0.000162298	0.00858248	0.168476
Inetetamab for Injection	0.000243447	0.00703482	0.0870745
Yiqi Fumai for Injection (Lyophilized)	0.000243447	0.0103412	0.053034
Urinary Kallidinogenase for Injection	0.00113609	0.061625	0.228416
Recombinant Human TNK Tissue-type Plasminogen Activator for Injection	0.000811491	0.0625396	0.185742
Recombinant Human Brain Natriureted Peptide for Injection	0.0159864	0.258459	0.708683
Paclitaxel Polymeric Micelles for Injection	0.000243447	0.000844179	0.027627
Paliperidone Palmitate Injection (3M)	0.00129839	0.0125923	0.0362605
Perflutren Lipid Microsphere Injection	0	0	0.00024667
Brivaracetam Tablets	0	7.03482e-05	0
Zimberelimab Injection	0	0	0.00024667
Cefodizime Sodium for Injection and 5% Glucose Injection	0	7.03482e-05	0.00049334
Utidelone Injection	0	0	0.00148002
Larotrectinib Sulfate Capsules	0	7.03482e-05	0.00148002
Eliglustat Tartrate Capsules	0	7.03482e-05	0.00172669
Larotrectinib Sulfate Oral Solution	0	0	0.00197336
Compound Amino Acid (16AA), Glucose (12.6%) and Electrolyte Injection	0	7.03482e-05	0.00271337
Glumetinib Tablets	0	7.03482e-05	0.00296004
Yiguanjian Granules	0	0.000351741	0.00197336
Doravirine lamivudine and tenofovir disoproxil fumarate Tablets	0	0	0.00345338
Lianyu Burn Ointment	0	0.000351741	0.0024667
Sirolimus Gel	0	0.000140696	0.00320671
Duvelisib Capsules	0	0	0.00370005
Repotrectinib Capsules	0	7.03482e-05	0.00444006
Deferasirox Granules	0	7.03482e-05	0.00468673
Selinexor Tablets	0	0	0.0049334
Tepotinib Hydrochloride Tablets	0	0	0.0049334
Golidocitinib Capsules	0	7.03482e-05	0.0049334
Indacaterol Acetate and Mometasone Furoate Powder for Inhalation(Ⅱ)	0	0.000562786	0.00345338
Ferric Carboxymaltose Injection	0	0.000281393	0.00518007
Jichuanjian Granules	0	0.000351741	0.0049334
Iptacopan Hydrochloride Capsules	0	7.03482e-05	0.00616675
Structural Fat Emulsion (20%)/Amino Acids (16)/Glucose (13%) Injection	0	0.000351741	0.00542674
Capmatinib Hydrochloride Tablets	0	0	0.00690676
Danoprevir Sodium Tablets	0	0.000422089	0.00567341
Riluzole Oral Suspension	0	0.000140696	0.0074001
Sonidegib Phosphate Capsules	0	7.03482e-05	0.00814011
Hemofiltration Replacement Fluid of Sodium Bicarbonate and Phosphate	0	0.000351741	0.0074001
Letermovir Injection	0	7.03482e-05	0.00863345
Alfosbuvir Tablets	0	0.000492438	0.0074001
Romiplostim for Injection	0	0.000281393	0.00863345
Sunvozertinib Tablets	0	0.000422089	0.00863345
Acalabrutinib Capsules	0	0	0.0103601
Ravidasvir Hydrochloride Tablets	0	0.000422089	0.00567341
Paliperidone Palmitate Injection (6M)	0	0.00161801	0.00616675
Rezivertinib Mesylate Capsules	0	0.000281393	0.0108535
Miglustat Capsules	0	0.00077383	0.00912679
Beraprost Sodium Sustained-release Tablets	0	0.000281393	0.0111001
Yiqi Tongqiao Pills	0	0.000984875	0.00888012
Degarelix Acetate for Injection	0	7.03482e-05	0.0123335
Recombinant Human Coagulation Factor VIIa for Injection（Eptacog alfa, activated)	0	0	0.0113468
Lanadelumab Injection	0	7.03482e-05	0.0125802
Maribavir Tablets	0	0.000211045	0.0120868
Aminosalicylic Acid Enteric-coated Granules	0	0.00133662	0.00937346
Satralizumab Injection	0	0.000281393	0.0133202
Inebilizumab Injection	0	7.03482e-05	0.0148002
Siltuximab for Injection	0	0	0.0160335
Sofosbuvir, Velpatasvir and Voxilaprevir tablets	0	0.000351741	0.0138135
Yinqiao Qingre Tablets	0	0.00182905	0.0115935
Triptorelin Acetate Microspheres for Injection	0	0.00105522	0.0152935
Indacaterol Acetate and Mometasone Furoate Powder for Inhalation(Ⅲ)	0	0.00267323	0.0098668
Lanreotide acetate sustained-release injection (a pre-filled syringe)	0	0.000492438	0.027627
Risdiplam Powder for Oral Solution	0	0	0.0202269
Selumetinib Hydrogen Sulfate Capsules	0	0.000211045	0.022447
Ceftazidime and Avibactam Sodium for Injection and Sodium Chloride Injection	0	0.00196975	0.0170202
Unecritinib Fumarate Capsules	0	0.000492438	0.0226936
Omadacycline Tosilate Tablets	0	0.000422089	0.0244203
Isavuconazonium Sulfate Capsules	0	0.000281393	0.0281204
Pediatric Multivitamins for Injection	0	0.00302497	0.0197336
Hydromorphone Hydrochloride Sustained-release Tablets	0	0.00309532	0.021707
Pediatric Chiqiao Qingre Syrup	0	0.00365811	0.0204736
Entrectinib Capsules	0	7.03482e-05	0.0335471
Vemurafenib film-coated tablets	0	0.000351741	0.0187469
Lamivudine and Dolutegravir Sodium Tablets	0	0.00105522	0.0207203
Cetuximab Beta Injection	0	0.000211045	0.0436606
Romiplostim N01 for Injection	0	0.0018994	0.0407005
Mitoxantrone Hydrochloride Liposome Injection	0	0.000633134	0.0468673
Trilaciclib Hydrochloride for Injection	0	0.000281393	0.049334
Mavacamten Capsules	0	0.00154766	0.050074
Baloxavir Marboxil for Suspension	0	0.00182905	0.0518007
Pertuzumab and Trastuzumab Injection(Subcutaneous Injection)	0	0.000984875	0.0574741
Eculizumab Injection	0	0.00147731	0.0737543
Evolocumab Injection	0	0.0020401	0.0902812
Obinutuzumab Injection	0	0.00147731	0.0715343
Trastuzumab Injection (Subcutaneous Injection)	0	0.00288428	0.123582
Ruxolitinib Phosphate Tablets	0	0.00147731	0.0826344
Multi-oil Fat Emulsion Injection(C₆～₂₄)	0	1.14181e-05	0.162309

## Sheet: sheet3
Tertiary hospital availability rate of different drug categories
Drug Name	Availability Rate	Drug Category
Brivaracetam Tablets	0	Western drug
Qingfei Paidu Granules	0	Traditional Chinese patent drug
Perflutren Lipid Microsphere Injection	0.00024667	Western drug
Zimberelimab Injection	0.00024667	Western drug
Cefodizime Sodium for Injection and 5% Glucose Injection	0.00049334	Western drug
Larotrectinib Sulfate Capsules	0.00148002	Western drug
Utidelone Injection	0.00148002	Western drug
Cefodizime Sodium for Injection and Sodium Chloride Injection	0.00148002	Western drug
Eliglustat Tartrate Capsules	0.00172669	Western drug
Larotrectinib Sulfate Oral Solution	0.00197336	Western drug
Yiguanjian Granules	0.00197336	Traditional Chinese patent drug
Lianyu Burn Ointment	0.0024667	Traditional Chinese patent drug
Darbepoetin alfa Injection	0.00271337	Western drug
Compound Amino Acid (16AA), Glucose (12.6%) and Electrolyte Injection	0.00271337	Western drug
Glumetinib Tablets	0.00296004	Western drug
Sirolimus Gel	0.00320671	Western drug
Doravirine lamivudine and tenofovir disoproxil fumarate Tablets	0.00345338	Western drug
Indacaterol Acetate and Mometasone Furoate Powder for Inhalation(Ⅱ)	0.00345338	Western drug
Duvelisib Capsules	0.00370005	Western drug
Omega-3 Acid Triglycerides(2%) Medium and Long Chain Fat Emulsion/Amino Acids(16)/Glucose(30%)Injection	0.00370005	Western drug
Henagliflozin Proline and Metformin Hydrochloride Extended-release Tablets (Ⅰ)	0.00394672	Western drug
Repotrectinib Capsules	0.00444006	Western drug
Deferasirox Granules	0.00468673	Western drug
Haloperidol Oral Solution	0.00468673	Western drug
Golidocitinib Capsules	0.0049334	Western drug
Jichuanjian Granules	0.0049334	Traditional Chinese patent drug
Selinexor Tablets	0.0049334	Western drug
Tepotinib Hydrochloride Tablets	0.0049334	Western drug
Ferric Carboxymaltose Injection	0.00518007	Western drug
Structural Fat Emulsion (20%)/Amino Acids (16)/Glucose (13%) Injection	0.00542674	Western drug
Tongluo Mingmu Capsules	0.00542674	Traditional Chinese patent drug
Danoprevir Sodium Tablets	0.00567341	Western drug
Potassium Aspartate and Magnesium Aspartate and Xylitol Injection	0.00567341	Western drug
Ravidasvir Hydrochloride Tablets	0.00567341	Western drug
Stiripentol for Suspension	0.00592008	Western drug
Iptacopan Hydrochloride Capsules	0.00616675	Western drug
Paliperidone Palmitate Injection (6M)	0.00616675	Western drug
Neticonazole Hydrochloride Cream	0.00641342	Western drug
Enteral Nutritional Emulsion(SP)	0.00666009	Western drug
Capmatinib Hydrochloride Tablets	0.00690676	Western drug
Alfosbuvir Tablets	0.0074001	Western drug
Riluzole Oral Suspension	0.0074001	Western drug
Hemofiltration Replacement Fluid of Sodium Bicarbonate and Phosphate	0.0074001	Western drug
Sodium Iodide[131I] Capsule for Therapeutic Use	0.00764677	Western drug
Ozanimod Hydrochloride Capsules	0.00789344	Western drug
Sonidegib Phosphate Capsules	0.00814011	Western drug
Letermovir Injection	0.00863345	Western drug
Sunvozertinib Tablets	0.00863345	Western drug
Romiplostim for Injection	0.00863345	Western drug
Metformin Hydrochloride Sustained-release Tablets(IV)	0.00888012	Western drug
Yiqi Tongqiao Pills	0.00888012	Traditional Chinese patent drug
Miglustat Capsules	0.00912679	Western drug
Aminosalicylic Acid Enteric-coated Granules	0.00937346	Western drug
Total Flavonoids of Abelmoschus Flower Buccal Tablets	0.00962013	Traditional Chinese patent drug
Henagliflozin Proline Tablets	0.0098668	Western drug
Indacaterol Acetate and Mometasone Furoate Powder for Inhalation(Ⅲ)	0.0098668	Western drug
Acalabrutinib Capsules	0.0103601	Western drug
Hemofiltration Replacement Fluid of Sodium Citrate	0.0106068	Western drug
Narlumosbart Injection	0.0106068	Western drug
Rezivertinib Mesylate Capsules	0.0108535	Western drug
Beraprost Sodium Sustained-release Tablets	0.0111001	Western drug
Recombinant Human Coagulation Factor VIIa for Injection（Eptacog alfa, activated)	0.0113468	Western drug
Tafamidis Soft Capsules	0.0115935	Western drug
Yinqiao Qingre Tablets	0.0115935	Traditional Chinese patent drug
Maribavir Tablets	0.0120868	Western drug
Degarelix Acetate for Injection	0.0123335	Western drug
Cefoxitin Sodium for Injection and Sodium Chloride Injection	0.0123335	Western drug
Lanadelumab Injection	0.0125802	Western drug
Icariin Soft Capsules	0.0128268	Traditional Chinese patent drug
Sanhan Huashi Granules	0.0130735	Traditional Chinese patent drug
Satralizumab Injection	0.0133202	Western drug
Cefoperazone Sodium and Sulbactam Sodium for Injection and Sodium Chloride Injection	0.0135668	Western drug
Sofosbuvir, Velpatasvir and Voxilaprevir tablets	0.0138135	Western drug
Lidocaine Hydrochloride Ophthalmic Gel	0.0143069	Western drug
Envonalkib Citrate Capsules	0.0145535	Western drug
Inebilizumab Injection	0.0148002	Western drug
Desvenlafaxine Succinate Sustained-release Tablets	0.0150469	Western drug
Sitagliptin and Metformin Hydrochloride Sustained-release Tablets(Ⅱ)	0.0150469	Western drug
Triptorelin Acetate Microspheres for Injection	0.0152935	Western drug
Entecavir Granules	0.0160335	Western drug
Pitolisant Hydrochloride Tablets	0.0160335	Western drug
Siltuximab for Injection	0.0160335	Western drug
Contezolid Tablets	0.0162802	Western drug
Ceftazidime and Avibactam Sodium for Injection and Sodium Chloride Injection	0.0170202	Western drug
Qinwei Granules	0.0185002	Traditional Chinese patent drug
Vemurafenib film-coated tablets	0.0187469	Western drug
Recombinant Mycobacterium Tuberculosis Fusion Protein(EC)	0.0187469	Western drug
Indacaterol Acetate, Glycopyrronium Bromide and Mometasone Furoate Powder for Inhalation(Ⅱ)	0.0192403	Western drug
Belumosudil Mesylate Tablets	0.0194869	Western drug
Pediatric Multivitamins for Injection	0.0197336	Western drug
Risdiplam Powder for Oral Solution	0.0202269	Western drug
Pediatric Chiqiao Qingre Syrup	0.0204736	Traditional Chinese patent drug
Xuanfei Baidu Granules	0.0204736	Traditional Chinese patent drug
Lamivudine and Dolutegravir Sodium Tablets	0.0207203	Western drug
Ferric Derisomaltose Injection	0.0212136	Western drug
Trastuzumab Deruxtecan for Injection	0.0212136	Western drug
Ofatumumab Injection	0.0214603	Western drug
Hydromorphone Hydrochloride Sustained-release Tablets	0.021707	Western drug
Dandeng Tongnao Soft Capsules	0.0222003	Traditional Chinese patent drug
Kunxin Ning Granules	0.0222003	Traditional Chinese patent drug
Qirui Weishu Capsules	0.0222003	Traditional Chinese patent drug
Selumetinib Hydrogen Sulfate Capsules	0.022447	Western drug
Rosuvastatin Calcium and Ezetimibe Tablets (I)	0.022447	Western drug
Unecritinib Fumarate Capsules	0.0226936	Western drug
Methoxy Polyethylene Glycol-Epoetin Beta Injection	0.0241737	Western drug
Omadacycline Tosilate Tablets	0.0244203	Western drug
Abrocitinib Tablets	0.024667	Western drug
Pediatric Zibei Xuanfei Syrup	0.025407	Traditional Chinese patent drug
Aponermin for Injection	0.025407	Western drug
Ceftazidime for Injection and 5% Glucose Injection	0.025407	Western drug
Deucravacitinib Tablets	0.0259003	Western drug
Ilaprazole Sodium for Injection	0.0259003	Western drug
Risperidone Microspheres for Injection (Ⅱ)	0.0259003	Western drug
Ceftazidime for Injection and Sodium Chloride Injection	0.0259003	Western drug
Ainuovirine Tablets	0.026147	Western drug
Midazolam Oromucosal Solution	0.026147	Western drug
spesolimab injection	0.0266404	Western drug
Fluoxetine Hydrochloride Oral Solution	0.0266404	Western drug
Qijiao Tiaojing Granules	0.026887	Traditional Chinese patent drug
Oteseconazole Capsules	0.0273804	Western drug
Lanreotide acetate sustained-release injection (a pre-filled syringe)	0.027627	Western drug
Paclitaxel Polymeric Micelles for Injection	0.027627	Western drug
Ezetimibe and Atorvastatin Calcium Tablets（Ⅱ）	0.0278737	Western drug
Isavuconazonium Sulfate Capsules	0.0281204	Western drug
Fluocinolone Acetonide Intravitreal Implants	0.028367	Western drug
Enlonstobart Injection	0.0291071	Western drug
Tobramycin Inhalation Solution	0.0296004	Western drug
Atilotrelvir Tablets/Ritonavir Tablets(co-packaged)	0.0300937	Western drug
Ainuovirine, Lamivudine and Tenofovir Disoproxil Fumarate Tablets	0.0303404	Western drug
Ripertamab Injection	0.0308337	Western drug
Polyethylene Glycol（3350） and Electrolytes Powder	0.0315738	Western drug
Jiangzhi Tongluo Soft Capsules	0.0315738	Traditional Chinese patent drug
Jiuwei Zhi Ke Oral Solution	0.0315738	Traditional Chinese patent drug
Fexofenadine Hydrochloride for Suspension	0.0318204	Western drug
Recombinant Human Thrombin	0.0320671	Western drug
Tegileridine Fumarate Injection	0.0330538	Western drug
Total Flavonoids of Fructus Aurantii Tablets	0.0333004	Traditional Chinese patent drug
Entrectinib Capsules	0.0335471	Western drug
Vorolanib Tablets	0.0335471	Western drug
Netupitant and Palonosetron Hydrochloride Capsules	0.0335471	Western drug
Vebreltinib Enteric Capsules	0.0337938	Western drug
Minodronic Acid Tablets	0.0342871	Western drug
Cefcapene Pivoxil Hydrochloride Granules	0.0345338	Western drug
Yishen Yangxin Anshen Tablets	0.0345338	Traditional Chinese patent drug
Tunlametinib Capsules	0.0355205	Western drug
Trametinib tablets	0.0360138	Western drug
Aripiprazole for Injection	0.0362605	Western drug
Paliperidone Palmitate Injection (3M)	0.0362605	Western drug
Dabrafenib mesylate capsules	0.0372472	Western drug
Ripretinib Tablets	0.0377405	Western drug
Total Flavonoids of Lysimachia Capsules	0.0379872	Traditional Chinese patent drug
Pegmolesatide Injection	0.0379872	Western drug
Deuremidevir Hydrobromide Tablets	0.0382338	Western drug
Pediatric Niuhuang Qingxin Powder	0.0397139	Traditional Chinese patent drug
Guanhuangmu Granules	0.0402072	Traditional Chinese patent drug
Duzhi Pills	0.0404539	Traditional Chinese patent drug
Mepolizumab Injection	0.0404539	Western drug
Romiplostim N01 for Injection	0.0407005	Western drug
Dimdazenil Capsules	0.0411939	Western drug
Insulin icodec Injection	0.0411939	Western drug
Polatuzumab Vedotin for Injection	0.0424272	Western drug
Furmonertinib Mesilate Tablets	0.0429206	Western drug
Fultagliptin Benzoate Tablets	0.0431672	Western drug
Mesalazine Enteric-coated Sustained-release Capsules	0.0436606	Western drug
Telpegfilgrastim Injection	0.0436606	Western drug
Cetuximab Beta Injection	0.0436606	Western drug
Henagliflozin Proline and Metformin Hydrochloride Extended-release Tablets (Ⅱ)	0.0439073	Western drug
Shenge Bushen Capsules	0.0441539	Traditional Chinese patent drug
Beinaglutide Injection	0.0446473	Western drug
Jieyu Chufan Capsules	0.0446473	Traditional Chinese patent drug
Progesterone Injection(II)	0.0448939	Western drug
Emitasvir Phosphate Capsules	0.0451406	Western drug
Clonidine Hydrochloride Sustained-Release Tablets	0.0451406	Western drug
Azilsartan Medoxomil Potassium Tablets	0.0456339	Western drug
Iruplinalkib Tablets	0.0458806	Western drug
Omeprazole and Sodium Bicarbonate for Suspension（II）	0.046374	Western drug
Anaprazole Sodium Enteric-coated Tablets	0.0466206	Western drug
Deutetrabenazine Tablets	0.0468673	Western drug
Mitoxantrone Hydrochloride Liposome Injection	0.0468673	Western drug
Leritrelvir Tablets	0.047114	Western drug
Insulin Glargine and Lixisenatide Injection(Ⅱ)	0.0488407	Western drug
Ribociclib Succinate Tablets	0.0490873	Western drug
Trilaciclib Hydrochloride for Injection	0.049334	Western drug
Cofrogliptin Tablets	0.0498273	Western drug
Mavacamten Capsules	0.050074	Western drug
Fospropofol Disodium for Injection	0.0513074	Western drug
Baloxavir Marboxil for Suspension	0.0518007	Western drug
Upadacitinib Sustained-release Tablets	0.0518007	Western drug
Mirogabalin Besilate Tablets	0.052294	Western drug
Ivonescimab Injection	0.0525407	Western drug
Yiqi Fumai for Injection (Lyophilized)	0.053034	Traditional Chinese patent drug
Huzhen Qingfeng Capsules	0.0535274	Traditional Chinese patent drug
Befotertinib Mesylate Capsules	0.0537741	Western drug
Olverembatinib Tablets	0.0542674	Western drug
Ceftobiprole Medocaril Sodium for Injection	0.0545141	Western drug
Agalsidase Alfa Concentrated Solution for Infusion	0.0547607	Western drug
Ruyi Zhenbao Tablets	0.0552541	Traditional Chinese patent drug
Lubiprostone Soft Capsules	0.0557474	Western drug
Elvitegravir, Cobicistat, Emtricitabine and Tenofovir Alafenamide Fumarate Tablets	0.0559941	Western drug
Eplerenone Tablets	0.0562407	Western drug
Tongmai Jiangtang Capsules	0.0567341	Traditional Chinese patent drug
Pertuzumab and Trastuzumab Injection(Subcutaneous Injection)	0.0574741	Western drug
Clobazam Tablets	0.0582141	Western drug
Tildrakizumab Injection	0.0584608	Western drug
Qizhi Yishen Capsules	0.0594475	Traditional Chinese patent drug
Lorlatinib Tablets	0.0638875	Western drug
Allisartan Isoproxil and Amlodipine Besylate Tablets	0.0643809	Western drug
Nusinersen Sodium Injection	0.0646275	Western drug
Omalizumab alfa for Injection	0.0646275	Western drug
Medium and Long Chain Fat Emulsion，Amino Acids(16)and Glucose(36％)Injection	0.0656142	Western drug
Flumatinib Mesylate Tablets	0.0658609	Western drug
Crisaborole Ointment	0.0658609	Western drug
Ganagliflozin Proline Tablets	0.0663542	Western drug
Nimotuzumab Injection	0.0666009	Western drug
Faricimab Injection	0.0675876	Western drug
Pamiparib Capsules	0.0678342	Western drug
Savolitinib Tablets	0.0678342	Western drug
Bictegravir Sodium, Emtricitabine and Tenofovir Alafenamide Fumarate Tablets	0.0683276	Western drug
Rilertinib Mesylate Tablets	0.0683276	Western drug
Surufatinib Capsules	0.0693143	Western drug
Beclometasone Dipropionate，Formoterol Fumarate and Glycopyrrolate Inhalation Aerosol	0.0695609	Western drug
Pregabalin Sustained-release Tablets	0.0698076	Western drug
Succinylated Gelatin, Multiple Electrolytes and Sodium Acetate Injection	0.0703009	Western drug
Compound Huangdai Tablets	0.0705476	Traditional Chinese patent drug
Obinutuzumab Injection	0.0715343	Western drug
Venetoclax Tablets	0.0722743	Western drug
Eculizumab Injection	0.0737543	Western drug
Dapagliflozin and Metformin Hydrochloride Sustained-release Tablets (Ⅰ)	0.074001	Western drug
Amlodipine and Folic Acid Tablets (II)	0.0757277	Western drug
Nalfurafine Hydrochloride Orally Disintegrating Tablets	0.0764677	Western drug
Toludesvenlafaxine Hydrochloride Sustained-release Tablets	0.0767144	Western drug
Crisugabalin Besilate Capsules	0.0774544	Western drug
Bemiparin Sodium Injection	0.0786877	Western drug
Alirocumab injection	0.0794277	Western drug
Pediatric Multivitamins Injection (13)	0.0796744	Western drug
Omega-3 Acid Triglycerides(2%) Medium and Long Chain Fat Emulsion/Amino Acids(16)/ Glucose(36%) Injection	0.0799211	Western drug
Cadonilimab Injection	0.0806611	Western drug
Perfluoropropane-albumin Microspheres for Injection	0.0811544	Western drug
Efgartigimod Alfa Injection (Subcutaneous Injection)	0.0823878	Western drug
Ruxolitinib Phosphate Tablets	0.0826344	Western drug
Fenofibric Acid Tablets	0.0828811	Western drug
Selexipag Tablets	0.0828811	Western drug
Honeysuckle Oral Solution	0.0833744	Traditional Chinese patent drug
Montelukast Sodium Oral Soluble Film	0.0846078	Western drug
Donglingcao Dropping Pills	0.0853478	Traditional Chinese patent drug
BDDE-Crosslinked Sodium Hyaluronate Injection	0.0860878	Western drug
Efbemalenograstim alfa Injection	0.0868278	Western drug
Inetetamab for Injection	0.0870745	Western drug
Lusutrombopag Tablets	0.0888012	Western drug
Omadacycline Tosilate for Injection	0.0897879	Western drug
Donafenib Tosilate Tablets	0.0900345	Western drug
Ledipasvir and Sofosbuvir Tablets	0.0902812	Western drug
Evolocumab Injection	0.0902812	Western drug
Luspatercept for Injection	0.0905279	Western drug
Dexamethasone Intravitreal Implant	0.0912679	Western drug
Jinhua Qinggan Granules	0.0925012	Traditional Chinese patent drug
Sodium Phosphates Powder	0.0937346	Western drug
Xuanqi Jianggu Tablets	0.0949679	Traditional Chinese patent drug
Trazodone Hydrochloride Sustained-release Tablets	0.098668	Western drug
Brigatinib Tablets	0.0989147	Western drug
Arbidol Hydrochloride Granules	0.0999013	Western drug
Linperlisib Tablets	0.101135	Western drug
Retagliptin Phosphate Tablets	0.101135	Western drug
Ixekizumab Injection	0.101381	Western drug
Zuberitamab Injection	0.101628	Western drug
Icodextrin Peritoneal Dialysis Solution	0.101875	Western drug
Qihuang Tongmi Soft Capsules	0.103355	Traditional Chinese patent drug
Pediatric Jingxing Zhike Granules	0.104341	Traditional Chinese patent drug
Danshen Polyphenolic Acid for Injection	0.105328	Traditional Chinese patent drug
Belimumab powder for concentrate for solution for infusion	0.105575	Western drug
Almonertinib Mesilate Tablets	0.105821	Western drug
Memantine Hydrochloride Oral Soluble Film	0.107301	Western drug
Tenofovir Amibufenamide Tablets	0.108288	Western drug
Hybutimibe Tablets	0.109028	Western drug
Enarodustat Tablets	0.111001	Western drug
Tafolecimab Injection	0.111988	Western drug
Bosentan Tablets	0.114948	Western drug
Daratumumab Injection (Subcutaneous Injection)	0.117662	Western drug
Tanreqing Capsules	0.117662	Traditional Chinese patent drug
Perflubutane Microspheres for Injection	0.117908	Western drug
Midazolam Hydrochloride Oral Solution	0.121362	Western drug
Brentuximab Vedotin for Injection	0.122595	Western drug
Trastuzumab Injection (Subcutaneous Injection)	0.123582	Western drug
Dorzagliatin Tablets	0.126542	Western drug
Guselkumab Injection	0.127035	Western drug
Zhishi Tongluo Capsules	0.129748	Traditional Chinese patent drug
Etanercept Solution for Injection	0.130735	Western drug
Goserelin Microspheres for Injection	0.131228	Western drug
Astragalus Polysaccharide For Injection	0.131228	Traditional Chinese patent drug
Umeclidinium Bromide and Vilanterol Trifenatate Powder for Inhalation	0.131722	Western drug
Chiglitazar Sodium Tablets	0.131968	Western drug
Disitamab Vedotin For Injection	0.131968	Western drug
Budesonide Enteric Capsules	0.133695	Western drug
Ensartinib Hydrochloride Capsules	0.134682	Western drug
Levornidazole Disodium Phosphate for Injection	0.134682	Western drug
Ustekinumab Injection (Intravenous Infusion)	0.135422	Western drug
Huashi Baidu Granules	0.137642	Traditional Chinese patent drug
Ketoprofen Cataplasms	0.142329	Western drug
Amphotericin B Cholesteryl Sulfate Complex for Injection	0.144795	Western drug
Carfilzomib for Injection	0.147015	Western drug
Omalizumab for Injection	0.147262	Western drug
Nemonoxacin Malate and Sodium Chloride Injection	0.147755	Western drug
Mitoxantrone Hydrochloride Injection for Tracing	0.149975	Western drug
Chloral Hydrate/Syrup (Complex packing)	0.153922	Western drug
Compound Electrolyte Intraocular Irrigating Solution	0.157375	Western drug
Fruquintinib Capsules	0.160582	Western drug
Trastuzumab Emtansine for Injection	0.160582	Western drug
#N/A	0.162309	Western drug
Oliceridine Fumarate Injection	0.163542	Western drug
Orelabrutinib Tablets	0.164529	Western drug
Insulin Glargine and Lixisenatide Injection(Ⅰ)	0.166009	Western drug
Keverprazan Hydrochloride Tablets	0.166256	Western drug
Landiolol Hydrochloride for Injection	0.168476	Western drug
Vedolizumab for injection	0.169709	Western drug
Telitacicept for Injection	0.170942	Western drug
Wuhu Oral Solution	0.172176	Traditional Chinese patent drug
Mulberry Twig Alkaloids Tablets	0.173409	Traditional Chinese patent drug
Abemaciclib Tablets	0.175382	Western drug
Vericiguat Tablets	0.175629	Western drug
Diazepam Nasal Spray	0.176862	Western drug
Glycopyrronium Bromide and Formoterol Fumarate Inhalation Aerosol	0.177356	Western drug
Allisartan Isoproxil Tablets	0.178589	Western drug
Chidamide Tablets	0.181796	Western drug
Darolutamide Tablets	0.184016	Western drug
Polyethylene Glycol Loxenatide Injection	0.184756	Western drug
Recombinant Human TNK Tissue-type Plasminogen Activator for Injection	0.185742	Western drug
Ustekinumab Injection	0.188456	Western drug
Tegoprazan Tablets	0.189443	Western drug
Shenwu Yishen Tablets	0.190429	Traditional Chinese patent drug
Indacaterol Maleate and Glycopyrronium Bromide Powder for Inhalation	0.192896	Western drug
Dexketoprofen Trometamol Injection	0.194869	Western drug
Nafamostat Mesilate for Injection	0.195116	Western drug
Benvitimod Cream	0.195363	Western drug
Alectinib Hydrochloride Capsules	0.196349	Western drug
Sofosbuvir and velpatasvir tablets	0.198816	Western drug
Toripalimab Injection	0.206463	Western drug
Bencycloquidium Bromide Nasal Spray	0.208436	Western drug
Sucroferric Oxyhydroxide Chewable Tablets	0.210409	Western drug
Bupivacaine Liposome Injectable Suspension	0.211396	Western drug
Cetuximab Solution for Infusion	0.213123	Western drug
Simnotrelvir Tablets/Ritonavir Tablets(co-packaged)	0.218056	Western drug
Budesonide, Glycopyrronium Bromide and Formoterol Fumarate Inhalation Aerosol	0.227923	Western drug
Urinary Kallidinogenase for Injection	0.228416	Western drug
Zanubrutinib Capsules	0.230636	Western drug
Apalutamide Tablets	0.245437	Western drug
Coblopasvir Hydrochloride Capsules	0.247163	Western drug
Semaglutide Injection	0.248643	Western drug
Cipepofol Injection	0.249877	Western drug
Conbercept Ophthalmic Injection	0.251603	Western drug
Ondansetron oral soluble Pellicles	0.25703	Western drug
Dupilumab Injection	0.25703	Western drug
Insulin Degludec and Liraglutide Injection	0.257277	Western drug
Clotrimazole Vaginal Swelling Suppositories	0.260237	Western drug
Daratumumab Injection	0.266157	Western drug
Recombinant Human Endostatin Injection	0.26813	Western drug
Finerenone Tablets	0.270597	Western drug
Sodium Oligomannate Capsules	0.27553	Western drug
Remimazolam Tosilate for Injection	0.28145	Western drug
Ranibizumab Injections	0.288357	Western drug
Remimazolam Besylate for Injection	0.291071	Western drug
ORNITHINE ASPARTATE GRANULES	0.291564	Western drug
Ciclosporin Eye Drops（Ⅱ）	0.294771	Western drug
Fluticasone Furoate, Umeclidinium Bromide, Vilanterol	0.314504	Western drug
Fluzoparib Capsule	0.321904	Western drug
Niraparib Tosilate Capsules	0.323878	Western drug
Secukinumab Injection	0.333498	Western drug
Insulin Degludec and Insulin Aspart Injection	0.370498	Western drug
Sodium Zirconium Cyclosilicate Powder	0.396892	Western drug
Rezvilutamide Tablets	0.406759	Western drug
Dalpiciclib Isethionate Tablets	0.435619	Western drug
Xuebijing Injection	0.442526	Traditional Chinese patent drug
Dulaglutide Injection	0.445979	Western drug
Mecapegfilgrastim Injection	0.450913	Western drug
Sintilimab Injection	0.453873	Western drug
Tislelizumab Injection	0.460779	Western drug
Edaravone and Dexborneol Concentrated Solution for Injection	0.477306	Western drug
Anlotinib Hydrochloride Capsules	0.507893	Western drug
Pyrotinib Maleate Tablets	0.540207	Western drug
Herombopag Olamine Tablets	0.595708	Western drug
ApatinibMesylateTablets	0.600641	Western drug
Azvudine Tablets	0.608535	Western drug
Camrelizumab for Injection	0.651209	Western drug
Recombinant Human Brain Natriureted Peptide for Injection	0.708683	Western drug

## Sheet: sheet4
Negotiated drugs supplied only in healthcare institutions, with the drug name and the negotiation year
Drug Name	Negotiation Year
Remimazolam Besylate for Injection	2021
ORNITHINE ASPARTATE GRANULES	2020
Urinary Kallidinogenase for Injection	2019
Conbercept Ophthalmic Injection	2017
Simnotrelvir Tablets/Ritonavir Tablets(co-packaged)	2023
Oliceridine Fumarate Injection	2023
Chloral Hydrate/Syrup (Complex packing)	2021
Midazolam Hydrochloride Oral Solution	2021
Goserelin Microspheres for Injection	2023
Sodium Phosphates Powder	2022
Astragalus Polysaccharide For Injection	2017
Ganagliflozin Proline Tablets	2024
Qihuang Tongmi Soft Capsules	2019
Multi-oil Fat Emulsion Injection(C₆～₂₄)	2019
Icodextrin Peritoneal Dialysis Solution	2022
Nalfurafine Hydrochloride Orally Disintegrating Tablets	2024
Luspatercept for Injection	2022
Allisartan Isoproxil and Amlodipine Besylate Tablets	2024
Fospropofol Disodium for Injection	2024
Clobazam Tablets	2024
Savolitinib Tablets	2022
Huzhen Qingfeng Capsules	2023
Jiangzhi Tongluo Soft Capsules	2020
Lubiprostone Soft Capsules	2023
Ezetimibe and Atorvastatin Calcium Tablets（Ⅱ）	2024
Jiuwei Zhi Ke Oral Solution	2024
Progesterone Injection(II)	2024
Ilaprazole Sodium for Injection	2019
Dandeng Tongnao Soft Capsules	2020
Trilaciclib Hydrochloride for Injection	2024
Cetuximab Beta Injection	2024
Atilotrelvir Tablets/Ritonavir Tablets(co-packaged)	2024
Pediatric Zibei Xuanfei Syrup	2024
Tobramycin Inhalation Solution	2023
Xuanfei Baidu Granules	2021
Cefoperazone Sodium and Sulbactam Sodium for Injection and Sodium Chloride Injection	2024
Pegmolesatide Injection	2023
Tegileridine Fumarate Injection	2024
Qijiao Tiaojing Granules	2023
Pediatric Chiqiao Qingre Syrup	2024
Hydromorphone Hydrochloride Sustained-release Tablets	2024
Methoxy Polyethylene Glycol-Epoetin Beta Injection	2023
Pediatric Multivitamins for Injection	2023
Trastuzumab Deruxtecan for Injection	2024
Isavuconazonium Sulfate Capsules	2023
Midazolam Oromucosal Solution	2022
Cefoxitin Sodium for Injection and Sodium Chloride Injection	2023
Sanhan Huashi Granules	2023
Triptorelin Acetate Microspheres for Injection	2023
Yinqiao Qingre Tablets	2022
Enteral Nutritional Emulsion(SP)	2022
Sodium Iodide[131I] Capsule for Therapeutic Use	2023
Haloperidol Oral Solution	2024
Omega-3 Acid Triglycerides(2%) Medium and Long Chain Fat Emulsion/Amino Acids(16)/Glucose(30%)Injection	2023
Structural Fat Emulsion (20%)/Amino Acids (16)/Glucose (13%) Injection	2022
Ferric Carboxymaltose Injection	2023
Darbepoetin alfa Injection	2022
Cefodizime Sodium for Injection and Sodium Chloride Injection	2023
Yiguanjian Granules	2024
Compound Amino Acid (16AA), Glucose (12.6%) and Electrolyte Injection	2023
Cefodizime Sodium for Injection and 5% Glucose Injection	2023
Perflutren Lipid Microsphere Injection	2023

## Sheet: Sheet5
Drug Name	D>1000orD<-1000
Crisaborole Ointment	1348
Romiplostim N01 for Injection	3077
Yishen Yangxin Anshen Tablets	6982
Pediatric Niuhuang Qingxin Powder	2212
Tongmai Jiangtang Capsules	3694
Tildrakizumab Injection	1052
Jieyu Chufan Capsules	6096
Evolocumab Injection	1316
Cofrogliptin Tablets	1667
Tafolecimab Injection	1082
Retagliptin Phosphate Tablets	2182
Benvitimod Cream	1072
Allisartan Isoproxil Tablets	18660
Sodium Oligomannate Capsules	1278
Ciclosporin Eye Drops（Ⅱ）	3320
Insulin Degludec and Insulin Aspart Injection	1809
Dulaglutide Injection	1745
Shenwu Yishen Tablets	-1462
Wuhu Oral Solution	-1359
Recombinant Human Endostatin Injection	-1394
Fluticasone Furoate, Umeclidinium Bromide, Vilanterol	-1102
Sodium Zirconium Cyclosilicate Powder	-1551
Diazepam Nasal Spray	-1020
Compound Electrolyte Intraocular Irrigating Solution	-1150
Ketoprofen Cataplasms	-1252
Nafamostat Mesilate for Injection	-1428
Dexketoprofen Trometamol Injection	-1555
Bencycloquidium Bromide Nasal Spray	-1140
Cipepofol Injection	-1493
Recombinant Human TNK Tissue-type Plasminogen Activator for Injection	-1649
Remimazolam Tosilate for Injection	-1740
Budesonide, Glycopyrronium Bromide and Formoterol Fumarate Inhalation Aerosol	-1478
Ranibizumab Injections	-1198
Niraparib Tosilate Capsules	-1224
Clotrimazole Vaginal Swelling Suppositories	-2347
Mecapegfilgrastim Injection	-1008
Anlotinib Hydrochloride Capsules	-2997
Sintilimab Injection	-1522
Tislelizumab Injection	-1343
Xuebijing Injection	-3376
Edaravone and Dexborneol Concentrated Solution for Injection	-3815
ApatinibMesylateTablets	-1004
Camrelizumab for Injection	-2131
Recombinant Human Brain Natriureted Peptide for Injection	-5229
Azvudine Tablets	-6919

## Sheet: sheet6
Tertiary hospital availability rate of oncology medicines
Drug Name	Negotiation Year	Availability Rate
Abemaciclib Tablets	2021	0.175382
Acalabrutinib Capsules	2023	0.0103601
Apalutamide Tablets	2021	0.245437
Efbemalenograstim alfa Injection	2023	0.0868278
Orelabrutinib Tablets	2021	0.164529
Olverembatinib Tablets	2022	0.0542674
Obinutuzumab Injection	2021	0.0715343
Brigatinib Tablets	2022	0.0989147
Daratumumab Injection	2021	0.266157
Darolutamide Tablets	2021	0.184016
Duvelisib Capsules	2023	0.00370005
Enlonstobart Injection	2024	0.0291071
Entrectinib Capsules	2023	0.0335471
Fruquintinib Capsules	2019	0.160582
Vorolanib Tablets	2023	0.0335471
Fluzoparib Capsule	2021	0.321904
Unecritinib Fumarate Capsules	2024	0.0226936
Golidocitinib Capsules	2024	0.0049334
Envonalkib Citrate Capsules	2024	0.0145535
Glumetinib Tablets	2023	0.00296004
Ribociclib Succinate Tablets	2023	0.0490873
Donafenib Tosilate Tablets	2021	0.0900345
Niraparib Tosilate Capsules	2020	0.323878
Almonertinib Mesilate Tablets	2020	0.105821
ApatinibMesylateTablets	2017	0.600641
Befotertinib Mesylate Capsules	2023	0.0537741
Dabrafenib mesylate capsules	2020	0.0372472
Furmonertinib Mesilate Tablets	2021	0.0429206
Flumatinib Mesylate Tablets	2020	0.0658609
Rilertinib Mesylate Tablets	2024	0.0683276
Rezivertinib Mesylate Capsules	2024	0.0108535
Cadonilimab Injection	2024	0.0806611
Linperlisib Tablets	2023	0.101135
Sonidegib Phosphate Capsules	2023	0.00814011
Mecapegfilgrastim Injection	2019	0.450913
Larotrectinib Sulfate Capsules	2024	0.00148002
Larotrectinib Sulfate Oral Solution	2024	0.00197336
Lorlatinib Tablets	2022	0.0638875
Pyrotinib Maleate Tablets	2019	0.540207
Nimotuzumab Injection	2017	0.0666009
Pamiparib Capsules	2021	0.0678342
Pertuzumab and Trastuzumab Injection(Subcutaneous Injection)	2024	0.0574741
Dalpiciclib Isethionate Tablets	2022	0.435619
Trametinib tablets	2020	0.0360138
Trastuzumab Injection (Subcutaneous Injection)	2023	0.123582
Ripertamab Injection	2023	0.0308337
Ripretinib Tablets	2022	0.0377405
Repotrectinib Capsules	2024	0.00444006
Rezvilutamide Tablets	2022	0.406759
Selinexor Tablets	2023	0.0049334
Zimberelimab Injection	2024	0.00024667
Savolitinib Tablets	2022	0.0678342
Sunvozertinib Tablets	2024	0.00863345
Surufatinib Capsules	2021	0.0693143
Telpegfilgrastim Injection	2023	0.0436606
Toripalimab Injection	2020	0.206463
Tislelizumab Injection	2020	0.460779
Venetoclax Tablets	2022	0.0722743
Chidamide Tablets	2017	0.181796
Cetuximab Beta Injection	2024	0.0436606
Cetuximab Solution for Infusion	2018	0.213123
Sintilimab Injection	2019	0.453873
Alectinib Hydrochloride Capsules	2019	0.196349
Anlotinib Hydrochloride Capsules	2018	0.507893
Ensartinib Hydrochloride Capsules	2021	0.134682
Capmatinib Hydrochloride Tablets	2024	0.00690676
Mitoxantrone Hydrochloride Liposome Injection	2023	0.0468673
Tepotinib Hydrochloride Tablets	2024	0.0049334
Iruplinalkib Tablets	2023	0.0458806
Ivonescimab Injection	2024	0.0525407
Utidelone Injection	2022	0.00148002
Zuberitamab Injection	2023	0.101628
Zanubrutinib Capsules	2020	0.230636
Recombinant Human Endostatin Injection	2017	0.26813
Aponermin for Injection	2024	0.025407
Degarelix Acetate for Injection	2022	0.0123335
Triptorelin Acetate Microspheres for Injection	2023	0.0152935
Trastuzumab Deruxtecan for Injection	2024	0.0212136
Trastuzumab Emtansine for Injection	2022	0.160582
Goserelin Microspheres for Injection	2023	0.131228
Carfilzomib for Injection	2022	0.147015
Camrelizumab for Injection	2020	0.651209
Brentuximab Vedotin for Injection	2022	0.122595
Disitamab Vedotin For Injection	2021	0.131968
Polatuzumab Vedotin for Injection	2024	0.0424272
Trilaciclib Hydrochloride for Injection	2024	0.049334
Inetetamab for Injection	2020	0.0870745
Paclitaxel Polymeric Micelles for Injection	2024	0.027627

## Sheet: sheet7
Availability of National Rare Disease Diagnosis and Treatment Collaboration Network Hospitals and Lead Hospitals
Drug name	Number of Collaboration Network Hospitals	Availability Rates of Collaboration Network Hospitals	Number of Lead Collaboration Network Hospitals	Availability Rates of Lead Collaboration Network Hospitals	ATC classification	Negotiation Year	Number of Provinces
Deferasirox Granules	9	0.0214797	0	0	Various	2024	5
Eliglustat Tartrate Capsules	5	0.0119332	1	0.030303	Alimentary tract and metabolism	2023	7
Sirolimus Gel	7	0.0167064	3	0.0909091	Antineoplastic and immunomodulating agents	2023	8
Beraprost Sodium Sustained-release Tablets	20	0.0477327	3	0.0909091	Blood and blood forming organs	2024	11
Stiripentol for Suspension	20	0.0477327	4	0.121212	Nervous system	2024	13
Iptacopan Hydrochloride Capsules	16	0.0381862	2	0.0606061	Antineoplastic and immunomodulating agents	2024	14
Riluzole Oral Suspension	22	0.052506	5	0.151515	Nervous system	2022	14
Ozanimod Hydrochloride Capsules	14	0.0334129	1	0.030303	Antineoplastic and immunomodulating agents	2023	15
Miglustat Capsules	22	0.052506	4	0.121212	Alimentary tract and metabolism	2019	16
Satralizumab Injection	36	0.0859189	9	0.272727	Antineoplastic and immunomodulating agents	2023	19
Siltuximab for Injection	38	0.0906921	6	0.181818	Antineoplastic and immunomodulating agents	2023	19
Lanreotide acetate sustained-release injection (a pre-filled syringe)	58	0.138425	15	0.454545	Systemic hormonal preparations, excluding sex hormones and insulins	2020	20
Narlumosbart Injection	14	0.0334129	3	0.0909091	Antineoplastic and immunomodulating agents	2024	20
Recombinant Human Coagulation Factor VIIa for Injection（Eptacog alfa, activated)	39	0.0930788	7	0.212121	Blood and blood forming organs	2017	20
Tafamidis Soft Capsules	29	0.0692124	9	0.272727	Nervous system	2021	20
Ofatumumab Injection	55	0.131265	14	0.424242	Antineoplastic and immunomodulating agents	2022	21
Inebilizumab Injection	40	0.0954654	13	0.393939	Antineoplastic and immunomodulating agents	2022	22
Lanadelumab Injection	35	0.0835322	12	0.363636	Blood and blood forming organs	2022	22
Pitolisant Hydrochloride Tablets	37	0.0883055	6	0.181818	Nervous system	2023	22
Vemurafenib film-coated tablets	41	0.097852	10	0.30303	Antineoplastic and immunomodulating agents	2018	22
Risdiplam Powder for Oral Solution	56	0.133652	11	0.333333	Musculo-skeletal system	2022	23
Selumetinib Hydrogen Sulfate Capsules	60	0.143198	9	0.272727	Antineoplastic and immunomodulating agents	2023	23
Rosuvastatin Calcium and Ezetimibe Tablets (I)	13	0.0310263	2	0.0606061	Cardiovascular system	2024	24
spesolimab injection	69	0.164678	18	0.545455	Antineoplastic and immunomodulating agents	2023	24
Romiplostim N01 for Injection	49	0.116945	6	0.181818	Blood and blood forming organs	2024	25
Vebreltinib Enteric Capsules	42	0.100239	5	0.151515	Antineoplastic and immunomodulating agents	2024	26
Eculizumab Injection	136	0.324582	23	0.69697	Antineoplastic and immunomodulating agents	2023	27
Ezetimibe and Atorvastatin Calcium Tablets（Ⅱ）	28	0.0668258	2	0.0606061	Cardiovascular system	2024	27
Deutetrabenazine Tablets	54	0.128878	10	0.30303	Nervous system	2020	28
Evolocumab Injection	120	0.286396	21	0.636364	Cardiovascular system	2021	28
Tunlametinib Capsules	56	0.133652	10	0.30303	Antineoplastic and immunomodulating agents	2024	28
Efgartigimod Alfa Injection (Subcutaneous Injection)	142	0.338902	24	0.727273	Antineoplastic and immunomodulating agents	2023	29
Ruxolitinib Phosphate Tablets	152	0.362768	23	0.69697	Antineoplastic and immunomodulating agents	2019	30
Agalsidase Alfa Concentrated Solution for Infusion	115	0.274463	27	0.818182	Alimentary tract and metabolism	2021	31
Bosentan Tablets	140	0.334129	23	0.69697	Cardiovascular system	2019	31
Clobazam Tablets	98	0.23389	14	0.424242	Nervous system	2024	31
Daratumumab Injection (Subcutaneous Injection)	147	0.350835	18	0.545455	Antineoplastic and immunomodulating agents	2024	31
Nusinersen Sodium Injection	160	0.381862	26	0.787879	Musculo-skeletal system	2021	31
Ranibizumab Injections	241	0.575179	25	0.757576	Sensory organs	2017	31
Selexipag Tablets	130	0.310263	22	0.666667	Blood and blood forming organs	2019	31
